# Supplementary material for: Expanding global vaccine manufacturing capacity: Strategic prioritization in small countries
Source: PLOS Glob Public Health. 2023 Jun 29;3(6):e0002098. doi: 10.1371/journal.pgph.0002098 (PMC10309624; doi:10.1371/journal.pgph.0002098)
Supplement: S1 Data — (XLSX) [file pgph.0002098.s006.xlsx]

## Sheet: Countries w Vax Manufac Cap
Country	WHO Region	Population	Population (in millions/billion)	Small Population Country	Vaccine Manufacturing Capacity	Diseases	Vaccines manufactured	Steps of Vaccine Production	Manufacturer Unique Identification Code (from Companies with Vaccine Manufacturing Capacity Supplemental File)	Is the country producing one or more WHO prequalified vaccine?	WHO Prequalified Vaccine	Vaccine Manufacturing Platform	References and Sources
Algeria	African Region	45121884	45.1 million		Yes	COVID-19	1. COVID-19 (Sputnik V, CoronaVac- Sinovac)	1. Bioprocessing and Formulation, 2. Fill, Finish and Packaging	Comp_1			Inactivated Vaccine, Viral Vector Vaccine	1. Xinhua Net (2021). "Algeria inaugurates production of Sinovac COVID-19 vaccines". http://www.news.cn/english/2021-09/30/c_1310218291.htm 2. Al Fanar Media (2021). "Algeria Begins Producing a Coronavirus Vaccine:" https://www.al-fanarmedia.org/2021/10/algeria-begins-production-of-coronavac/ 3. Reuters (2021). "Algeria to start Russia's Sputnik V vaccine production in September": https://www.reu…
Argentina	Region of the Americas	45861764	45.8 million		Yes	COVID-19, Influenza, Pneumococcal pneumonia, HPV, Hep A	1. COVID-19 (AstraZeneca COVID-19 vaccine, Sputnik V) 2. Influenza (Viraflu and Fluxvir) 3. Pneumococcal pneumonia (Prevenar 13) 4. Hepatitis A (VaxiPat)	1. Bioprocessing and Formulation, 2. Fill, Finish and Packaging	Comp_2,Comp_3,Comp_4			Viral Vector Vaccine, Inactivated Vaccine, Subunit (recombinant protein, polysaccharide, toxoid, conjugate) , Virus-like Particle	1. Reuters (2020). "Argentine firm behind AstraZeneca COVID vaccine Latam production sees April/May launch" https://www.reuters.com/article/us-health-coronavirus-argentina-vaccine-idUSKCN25A2YI 2. Nature: Biopharma Dealmakers (2017). "Developing a global vaccine supply". https://www.nature.com/articles/d43747-020-00283-1 3. Reuters (2021). "Argentina's Laboratorios Richmond supplies 1st batch of …
Australia	Western Pacific Region	25974938	25.9 million		Yes	Influenza, COVID-19	1. COVID-19 (AstraZeneca COVID-19 vaccine) 2. Influenza (Foclivia/Focetria, Audenz, Aufluria, Fluad, Flucelvax, Panvax)	1. Bioprocessing and Formulation, 2. Fill, Finish and Packaging	Comp_5,Comp_6	Yes	Influenza, Pandemic (H1N1)- Panvax	Viral Vector Vaccine, Inactivated Vaccine, Subunit (recombinant protein, polysaccharide, toxoid, conjugate)	1. CSL Behring (2020). "CSL Starts Manufacturing a Potential COVID-19 Vaccine" https://www.cslbehring.com/vita/2020/csl-starts-manufacturing-a-potential-covid19-vaccine 2. CSL (2020). "Local Manufacturing of COVID-19 Vaccine Reaches Final Stages" https://www.cslseqirus.com.au/news/local-manufacturing-of-covid-19-vaccine-reaches-final-stages 3. Knowledge Ecology International. "KEI Notes on Vaccin…
Austria	European Region	9089353	9.0 million	Yes	Yes	COVID-19	1. COVID-19 (CVnCoV)- TERMINATED (as of 4/26/2022)	Bioprocessing and Formulation	Comp_7			RNA based (mRNA Vaccines)	1. CureVac (2021). "CureVac and Novartis Sign Initial Agreement on Manufacturing of COVID-19 Vaccine Candidate, CVnCoV" https://www.curevac.com/en/curevac-and-novartis-sign-initial-agreement-on-manufacturing-of-covid-19-vaccine-candidate-cvncov/ 2. BioSpace (2021). "CureVac and Novartis Sign Initial Agreement on Manufacturing of COVID-19 Vaccine Candidate, CVnCoV" https://www.biospace.com/article…
Azerbaijan	European Region	10287931	10.2 million	Yes	Yes	Influenza	1. Influenza (Vaxigrip)	Unclear	Comp_8			Inactivated Vaccine	1. Sanofi in Azerbaijan. https://www.sanofi.az/en/our-products (webpage no longer available) 2. List of Pharmaceutical companies in Azerbaijan. https://www.fastbase.com/countryindex/Azerbaijan/P/Pharmaceutical
Bangladesh	South-East Asia Region	167342006	167.3 million		Yes	COVID-19, Cholera, Hep B, Influenza, Hep A, Measles, Rabies, Rubella, Typhoid Fever, Meningococcus, Tetanus	1. COVID-19 (Bangavax)- In Trials 2. Cholera (Cholvax) 3. Hep B (Hepa B) 4. Hep A (Preva HAV) 5. Measles (Rubavax M) 6. Rabies (Rabix VC, Rabix IG) 7. Rubella (Rubavax M) 8. Typhoid Fever (Vaxphoid) 9. Influenza (Influvax) 10. Meningococcus (Ingovax ACWY) 11. Tetanus (Vaxitet)	1. Bioprocessing and Formulation, 2. Fill, Finish and Packaging	Comp_9,Comp_10			RNA based (mRNA Vaccines), Inactivated Vaccine, Subunit (recombinant protein, polysaccharide, toxoid, conjugate) , Live-Attenuated Vaccine	1. Incepta Vaccines Ltd. "Our Vaccine Products". http://inceptavaccine.com/vaccines.php 2. The Business Standard (2021) "Globe Biotech gets BMRC nod for human trials" https://www.tbsnews.net/coronavirus-chronicle/covid-19-bangladesh/globe-biotech-gets-bmrc-nod-human-trials-333622 3. Chandra Baray et al. (2020) "BANCOVID, the first D614G variant mRNA-based vaccine candidate against SARS-CoV-2 elic…
Belgium	European Region	11670774	11.6 million	Yes	Yes	COVID-19, HPV, Meningococcus, Diphtheria, Tetanus, Polio, Hep A, Hep B, Ebola, Pneumococcal pneumonia	1. COVID-19 (Pfizer, AstraZeneca) 2. HPV (Cervarix) 3. Meningococcal (Bexsero) 4. DT + Polio (Boostrix) 5. Varicella (Varilix) 6. Ebola (Mvabea)	1. Bioprocessing and Formulation, 2. Fill, Finish and Packaging	Comp_11,Comp_12,Comp_13,Comp_14,Comp_15	Yes	DPT Vaccine (Boostrix) HPV (Cervarix) Hep B (Engerix) Hep A (Havrix) Ebola (Mvabea, Zabdeno) Meningococcal ACYW-135 (conjugate vaccine)- Nimenrix Polio Sabin Vaccines Poliorix- Polio Vaccine - Inactivated (IPV) Pneumococcal (conjugate)- Prevenar 13 Measles, Mumps and Rubella- Priorix Rotavirus (Rotarix) Pneumococcal conjugate- Synflorix	RNA based (mRNA Vaccines), Viral Vector Vaccine, Subunit (recombinant protein, polysaccharide, toxoid, conjugate) , Virus-like Particle, Live-Attenuated Vaccine, Inactivated Vaccine	1. Catalent (2017). "Catalent to Showcase Aseptic Filling and Capabilities at Pharmapack" https://www.catalent.com/catalent-news/catalent-to-showcase-aseptic-filling-expertise-and-patient-centric-dose-form-technologies-at-pharmapack/ 2. BioPharma Reporter (2021). "AstraZeneca partner facility in Belgium inspected, no let up in row over vaccine deliveries to EU" https://www.biopharma-reporter.com/…
Brazil	Region of the Americas	214986035	214.9 million		Yes	COVID-19, Yellow Fever, Polio, Meningococcus, Measles, Mumps, Rubella, Haemophilus influenzae Type B, Pneumococcal pneumonia, Diphtheria, Influenza, Tetanus, Dengue, Hep B, Rabies, Tuberculosis, Rotavirus, Varicella	1. Diphtheria, Tetanus, Pertussis and Haemophilus influenzae type b 2. Haemophilus influenzae type b 3. Measles, Mumps and Rubella 4. Measles, Mumps, Rubella and Varicella (MMRV) 5. Oral Poliomyelitis 6. Inactivated Poliomyelitis 7. Rotavirus 8. 10-valent Pneumococcal 9. Polysaccharide Meningitis AC 10. Yellow Fever 11. COVID-19 (Fiocruz COVID-19 vaccine, CoronaVac, Sputnik V)	1. Bioprocessing and Formulation, 2. Fill, Finish and Packaging	Comp_16,Comp_17,Comp_18,Comp_19,Comp_20	Yes	Yellow Fever Vaccine Influenza (influenza trivalent vaccine)	Viral Vector Vaccine, Inactivated Vaccine, Live-Attenuated Vaccine	1. Fiocruz (2021). "COVID-19 vaccine: Fiocruz delivers 80 million doses and begins its 100% national production" https://portal.fiocruz.br/en/news/covid-19-vaccine-fiocruz-delivers-80-million-doses-and-begins-its-100-national-production 2. Reuters (2021). "Brazil's Butantan expects less COVID-19 vaccine input from China" https://www.reuters.com/article/health-coronavirus-brazil/brazils-butantan-e…
Bulgaria	European Region	6864275	6.8 million	Yes	Yes	Tuberculosis, Diphtheria, Tetanus	1. BCG Vaccine 2. DT vaccine	Unclear	Comp_21	Yes	BCG Vaccine Diphtheria-Tetanus (Diftet, tetadif) Tetanus toxoid (Tetatox)	Live-Attenuated Vaccine, Subunit (recombinant protein, polysaccharide, toxoid, conjugate)	1. Euractiv (2020). "Bulgaria pins hopes on BCG vaccine against coronavirus" https://www.euractiv.com/section/health-consumers/news/bulgaria-pins-hopes-on-bcg-vaccine-against-coronavirus/ 2. BulBio. Vaccines. https://bulbio.com/en/vaccines.html 3. WHO Prequalified Vaccines. https://extranet.who.int/pqweb/vaccines/prequalified-vaccines
Canada	Region of the Americas	38273567	38.2 million		Yes	COVID-19, Diphtheria, Influenza, Pertussis, Tetanus, Tuberculosis, Polio	1. COVID-19 (Novavax, PTX-COVID19 B mRNA vaccine candidate) 2. Influenza (Fluviral) 3. DTP vaccines (Pentacel, Adacel, Daptacel, Td Adsorbed, Td Polio Adsorbed) 4. DTP + H. influenzae b + polio (Pediacel) 5. DTP + Polio (Adacel, Quadracel	1. Bioprocessing and Formulation, 2. Fill, Finish and Packaging	Comp_22,Comp_23,Comp_24,Comp_25,Comp_26,Comp_115	Yes	Influenza (Agriflu) Diphtheria-Tetanus-Pertussis (Adacel)	Subunit (recombinant protein, polysaccharide, toxoid, conjugate) , Inactivated Vaccine, RNA based (mRNA Vaccines)	1. Biologics Manufacturing Centre. https://nrc.canada.ca/en/research-development/nrc-facilities/biologics-manufacturing-centre 2. GSK in Canada. https://ca.gsk.com/en-ca/about-us/gsk-in-canada/ 3. Government of Canada. Good Manufacturing Practices and COVID-19. "Frequently Asked Questions - GlaxoSmithKline, ID Biomedical, Sainte-Foy Facility - Posting of Health Canada June 2014 Inspection Summary…
China	Western Pacific Region	1448251134	1.4 billion		Yes	COVID-19, Diphtheria, Tetanus, Pertussis, Influenza, Tuberculosis, Haemophilus influenzae Type B, Viral Hemorrhagic Fever, Japanese Encephalitis, Meningococcus, Measles, Mumps, Rubella, Polio, Rabies, Rotavirus, Varicella, Yellow Fever, HPV, Hep A	1. COVID-19 vaccines (SinoVac, Sinopharm) 2. Hep A (Healive) 3. HPV (Cecolin) 4. Inactivated Poliomyelitis Vaccine made from Sabin Strains (Vero Cell) 5. Influenza Vaccine (Split virion, inactivated)	1. Bioprocessing and Formulation, 2. Fill, Finish and Packaging	Comp_27,Comp_28,Comp_119,Comp_126,Comp_127	Yes	HPV (Cecolin) Hep A (Healive) Inactivated Poliomyelitis Vaccine made from Sabin Strains (Vero Cell) Influenza Vaccine (Split virion, inactivated) Japanese Encephalitis Vaccine Live (SA14-14-2) Poliomyelitis Vaccine (live, oral attenuated, human Diploid Cell), type 1 and 3	Inactivated Vaccine, Live-Attenuated Vaccine, Viral Vector Vaccine, Virus-like Particle	1. Rey-Jurado E, Tapia F, Muñoz-Durango N, Lay MK, Carreño LJ, Riedel CA, Bueno SM, Genzel Y, Kalergis AM. Assessing the Importance of Domestic Vaccine Manufacturing Centers: An Overview of Immunization Programs, Vaccine Manufacture, and Distribution. Front Immunol. 2018 Jan 18;9:26. doi: 10.3389/fimmu.2018.00026. PMID: 29403503; PMCID: PMC5778105. 2. Contract Pharma (2009). "Sinovac Gains GMP Ce…
Colombia	Region of the Americas	51764108	51.7 million		Yes	Tuberculosis, Influenza	1. BCG vaccine 2. Influenza Vaccine	Unclear	Comp_29,Comp_30			Live-Attenuated Vaccine	1. Ortiz-Prado E, Espín E, Vásconez J, Rodríguez-Burneo N, Kyriakidis NC, López-Cortés A. Vaccine market and production capabilities in the Americas. Trop Dis Travel Med Vaccines. 2021 Apr 13;7(1):11. doi: 10.1186/s40794-021-00135-5. PMID: 33849635; PMCID: PMC8042620. 2. María Patricia Arbeláez, Kenrad E Nelson, Alvaro Muñoz, BCG vaccine effectiveness in preventing tuberculosis and its interactio…
Cuba	Region of the Americas	11315510	11.3 million	Yes	Yes	COVID-19, Tetanus, Diphtheria, Pertussis, Leptospirosis, Meningococcus, Typhoid Fever, Hep B	1. Trivalent Antileptospirosis Vaccine (vax-SPIRAL) 2. Polymencharide Antimeningococcal Vaccine A & C (vax-MEN-AC) 3. Tetanus Vaccine (vax-TET) 4. Typhoid Fever (vax-TyVi) 5. Diphtheria-tetanus Vaccine (diTe-vax, VA-DIFTET) 6. Diphtheria-tetanus-anti-pertussis vaccine (DTP-VAX) 7. BC Meningococcal Vaccine (VA-MENGOC-BC) 8. COVID-19 (Soberana, Abdala, Mambisa)	1. Bioprocessing and Formulation, 2. Fill, Finish and Packaging	Comp_31,Comp_32	Yes	Hep B (Heberbiovac HB) Haemophilus influenzae type b- Quimi-Hib	Subunit (recombinant protein, polysaccharide, toxoid, conjugate)	1. Nature (2021). "Cuba’s bet on home-grown COVID vaccines is paying off" https://www.nature.com/articles/d41586-021-03470-x 2. LSE Latin America and Caribbean Centre (2021). "Cuba’s five COVID-19 vaccines: the full story on Soberana 01/02/Plus, Abdala, and Mambisa" https://blogs.lse.ac.uk/latamcaribbean/2021/03/31/cubas-five-covid-19-vaccines-the-full-story-on-soberana-01-02-plus-abdala-and-mamb…
Czech Republic	European Region	10741489	10.7 million	Yes	Yes	COVID-19	1. COVID-19 (Novavax candidate - NVX- CoV2373)	Bioprocessing and Formulation	Comp_33			Subunit (recombinant protein, polysaccharide, toxoid, conjugate)	1. BioPharma Reporter (2020). "Novavax expands COVID-19 vaccine manufacturing through acquisition" https://www.biopharma-reporter.com/Article/2020/06/02/Novavax-acquires-Praha-Vaccines 2. Pharmaceutical Technology (2020). "Novavax Covid-19 Vaccine Manufacturing Facility" https://www.pharmaceutical-technology.com/projects/novavax-covid-19-vaccine-manufacturing-facility/ 3. Knowledge Ecology Intern…
Denmark	European Region	5824965	5.8 million	Yes	Yes	Tuberculosis, Ebola, Rabies, Smallpox, Polio	1. BCG vaccine 2. Smallpox/Monekypox vaccine (JYNNEOS® / IMVAMUNE® / IMVANEX®) 3. Rabies Vaccine (Rabipur® / RabAvert®) 4. Ebola Vaccine (MVABEA® - Janssen)	1. Bioprocessing and Formulation, 2. Fill, Finish and Packaging	Comp_34,Comp_35,Comp_36	Yes	BCG Vaccine (AJV) Polio Vaccine (IPV Vaccine SSI) Picovax- Polio Vaccine - Inactivated (IPV)	Viral Vector Vaccine, Live-Attenuated Vaccine, Inactivated Vaccine	1. Rey-Jurado E, Tapia F, Muñoz-Durango N, Lay MK, Carreño LJ, Riedel CA, Bueno SM, Genzel Y, Kalergis AM. Assessing the Importance of Domestic Vaccine Manufacturing Centers: An Overview of Immunization Programs, Vaccine Manufacture, and Distribution. Front Immunol. 2018 Jan 18;9:26. doi: 10.3389/fimmu.2018.00026. PMID: 29403503; PMCID: PMC5778105. 2. AGC Biologics (2020). "AGC Biologics Expands …
Egypt	Eastern Mediterranean Region	105426642	105.4 million		Yes	Cholera, Diphtheria, Tetanus, COVID-19, Influenza, Meningococcus, Typhoid Fever	1. COVID-19 (VACSERA-SinoVac, Sputnik V) 2. Tetanus Toxoid Vaccine (Toxovac) 3. Diphtheria and Tetanus Toxoid (DT Vaccine, Divac vaccine) 4. Meningococcal Vaccine (Mencevax) 5. Cholera Vaccine 6. Typhoid Vaccine (Tyvac)	1. Bioprocessing and Formulation, 2. Fill, Finish and Packaging	Comp_37,Comp_38,Comp_39			Viral Vector Vaccine, Inactivated Vaccine, Subunit (recombinant protein, polysaccharide, toxoid, conjugate)	1. Carnegie Endowment for International Peace (2021). "Is There Any COVID-19 Vaccine Production in Africa?" https://carnegieendowment.org/2021/09/13/is-there-any-covid-19-vaccine-production-in-africa-pub-85320 2. African Vaccine Manufacturing Initiative (2017). "VMPA Study: Vaccine Manufacturing and Procurement in Africa" https://www.avmi-africa.org/wp-content/uploads/2017/09/VMPA-Study-e-book.pd…
France	European Region	65505514	65.5 million		Yes	Cholera, Diphtheria, Pertussis, Tetanus, Haemophilus influenzae Type B, Meningococcus, Tuberculosis, Typhoid Fever, Dengue, Hep A, Hep B, Influenza,J apanese Encephalitis, Polio, Rabies, Yellow Fever	1. COVID-19 Vaccine (Janssen, Pfizer vaccine) 2. Whooping cough vaccine 3. Diphtheria vaccine 4. Influenza vaccine (Panenza- Influenza, Pandemic (H1N1)) 5. Hepatitis A and B vaccine 6. Haemophilus influenzae type B vaccine 7. Poliomyelitis vaccine 8. Tetanus vaccine (tetavax) 9. Rabies vaccine 10. Typhoid vaccine (TYPHIM Vi ) 11. Yellow fever vaccine 12. Polio Vaccine - Oral (OPV) Trivalent (Opve…	1. Bioprocessing and Formulation, 2. Fill, Finish and Packaging	Comp_40,Comp_41	Yes	Haemophilus influenzae type b (ActHIB®) Dengue Vaccine (Dengvaxia) Diphtheria-Tetanus-Pertussis (acellular)-Hepatitis B-Haemophilus influenzae type b-Polio (Inactivated)- Hexaxim Vaxigrip- Influenza, seasonal DT (IMOVAX dT adult) Polio (IMOVAX Polio) Opvero - Polio Vaccine - Oral (OPV) Trivalent ORAL MONOVALENT TYPE 1 POLIOMYELITIS VACCINE Panenza- Influenza, Pandemic (H1N1) yellow fever STAMARIL…	Inactivated Vaccine, Subunit (recombinant protein, polysaccharide, toxoid, conjugate) , Live-Attenuated Vaccine	1. Rey-Jurado E, Tapia F, Muñoz-Durango N, Lay MK, Carreño LJ, Riedel CA, Bueno SM, Genzel Y, Kalergis AM. Assessing the Importance of Domestic Vaccine Manufacturing Centers: An Overview of Immunization Programs, Vaccine Manufacture, and Distribution. Front Immunol. 2018 Jan 18;9:26. doi: 10.3389/fimmu.2018.00026. PMID: 29403503; PMCID: PMC5778105. 2. European Medicines Agency (2021). "Increase i…
Germany	European Region	84214254	84.2 million		Yes	COVID-19, Influenza	1. COVID-19 (Pfizer vaccine) 2. Influenza (Celtura)	1. Bioprocessing and Formulation, 2. Fill, Finish and Packaging	Comp_42,Comp_43,Comp_44,Comp_45,Comp_120	Yes	Influenza (Celtura)	RNA based (mRNA Vaccines), Inactivated Vaccine	1. Rey-Jurado E, Tapia F, Muñoz-Durango N, Lay MK, Carreño LJ, Riedel CA, Bueno SM, Genzel Y, Kalergis AM. Assessing the Importance of Domestic Vaccine Manufacturing Centers: An Overview of Immunization Programs, Vaccine Manufacture, and Distribution. Front Immunol. 2018 Jan 18;9:26. doi: 10.3389/fimmu.2018.00026. PMID: 29403503; PMCID: PMC5778105. 2. AGC Biologics (2021). "AGC Biologics’ Heidelb…
India	South-East Asia Region	1401828285	1.4 billion		Yes	COVID-19, Diphtheria, Pertussis, Tetanus, Measles, Mumps, Rubella, Haemophilus influenzae Type B, Meningococcus, Influenza, Hep B, Polio, Tuberculosis, Rotavirus, Rabies, Typhoid Fever, Japanese Encephalitis, Pneumococcal pneumonia	1. COVID-19 (Covishield- AstraZeneca COVID-19 vaccine, Covaxin) 2. Tuberculosis (TuberVac) 3. Diptheria and Tetanus Vaccines (Comvac) 4. Rabies (Rabivax, IndiRAB) 5. MMR (Tresivac) 6. H. influenzae b (Biohib) 7. Polio (Biopolio) 8. Influenza (HNVAC) 9. Japanese Encephalitis (JE) Vaccine (JENVAC) 10. Rotavirus (Rotavac) 11. Pneumococcal (PNEUMOSILÂ) 12. Typhoid (TYPHIBEVÂ)	Bioprocessing and Formulation, Fill, Finish and Packaging	Comp_46,Comp_47,Comp_49,Comp_48,Comp_50,Comp_51,Comp_52,Comp_53,Comp_118,Comp_128,Comp_131,Comp_132	Yes	BCG Vaccine Polio Vaccine (Biopolio, Bivalent OPV Type 1 and 3 Poliomyelitis Vaccine, Bivalent type 1&3 Oral Poliomyelitis vaccine) Diphtheria ,Tetanus, Pertussis and Hepatitis B Vaccine Adsorbed, Diphtheria and Tetanus Vaccine Adsorbed (Paediatric), Diphtheria and Tetanus Vaccine Adsorbed for Adults and Adolescents, Diphtheria, Tetanus, Pertussis, Hepatitis B and Haemophilus influenzae type b Co…	Live-Attenuated Vaccine, Inactivated Vaccine, Subunit (recombinant protein, polysaccharide, toxoid, conjugate) , Viral Vector Vaccine	1. Rey-Jurado E, Tapia F, Muñoz-Durango N, Lay MK, Carreño LJ, Riedel CA, Bueno SM, Genzel Y, Kalergis AM. Assessing the Importance of Domestic Vaccine Manufacturing Centers: An Overview of Immunization Programs, Vaccine Manufacture, and Distribution. Front Immunol. 2018 Jan 18;9:26. doi: 10.3389/fimmu.2018.00026. PMID: 29403503; PMCID: PMC5778105. 2. Serum Institute of India. Products. https://w…
Indonesia	South-East Asia Region	278167927	278.1 million		Yes	Diphtheria, Tetanus, Tuberculosis, Haemophilus influenzae Type B, Hep B, Polio, Measles, Japanese Encephalitis, COVID-19, Meningococcus, Varicella	1. Influenza (Flubio Influenza vaccine) 2. Japanese Encephalitis vaccine 3. Measles Rubella vaccine 4. BCG vaccine 5. BIO- Td vaccine (Td adsorb vaccine) 6. COVID-19 (Cov2Bio- CoronaVac- Sinovac vaccine) - Fill & Finish 7. DTP vaccine 8. Recombinant HepB vaccine 9 Meningococcis (MenciVax) 10. Oral Poliomyelitis vaccine 11. Varicella Vaccine	1. Bioprocessing and Formulation, 2. Fill, Finish and Packaging	Comp_54	Yes	Diphtheria Tetanus (Adsorbed DT vaccine) Polio Vaccine (Bivalent Oral Poliomyelitis Vaccine Type 1&3 ) Measles vaccine Monovalent Oral Poliomyelitis Vaccine Type 1 (mOPV1) Oral Poliomyelitis Vaccines (Oral Drops) DTP vaccine- Pentabio TT Vaccine- Tetanus toxoid	Inactivated Vaccine, Subunit (recombinant protein, polysaccharide, toxoid, conjugate)	1. Rey-Jurado E, Tapia F, Muñoz-Durango N, Lay MK, Carreño LJ, Riedel CA, Bueno SM, Genzel Y, Kalergis AM. Assessing the Importance of Domestic Vaccine Manufacturing Centers: An Overview of Immunization Programs, Vaccine Manufacture, and Distribution. Front Immunol. 2018 Jan 18;9:26. doi: 10.3389/fimmu.2018.00026. PMID: 29403503; PMCID: PMC5778105. 2. DCVMN. Biofarma. https://dcvmn.org/member/bio…
Iran, Islamic Rep.	Eastern Mediterranean Region	85718992	85.7 million		Yes	Hep B, Tuberculosis, COVID-19	1. COVID-19 (Pasteurcovac, COVIran Barekat) 2. Rabies vaccine 3. Tuberculosis BCG vaccine 4. HepB vaccine	Unclear	Comp_55,Comp_56			Inactivated Vaccine, Subunit (recombinant protein, polysaccharide, toxoid, conjugate)	1. Nature (2021). "Iran hopes to defeat COVID with home-grown crop of vaccines" https://www.nature.com/articles/d41586-021-02216-z 2. Rey-Jurado E, Tapia F, Muñoz-Durango N, Lay MK, Carreño LJ, Riedel CA, Bueno SM, Genzel Y, Kalergis AM. Assessing the Importance of Domestic Vaccine Manufacturing Centers: An Overview of Immunization Programs, Vaccine Manufacture, and Distribution. Front Immunol. 2…
Italy	European Region	60318767	60.3 million		Yes	Meningococcus, Tetanus, Pertussis, Diphtheria, HPV, Hep B, Haemophilus influenzae Type B, Rabies, Rotavirus	1. COVID-19 (AstraZeneca) 2. Meningococcal b vaccine (Bexsero) 3. DPT (Boostrix) 4. HPV (cervarix) 5. Hep A (Havrix) 6. Haemophilus influenzae b (Hiberix) 7. MMR (Priorix)	Fill, Finish and Packaging	Comp_57,Comp_58,Comp_59	Yes	Meningococcal ACYW-135 (conjugate vaccine)- Menveo	Viral Vector Vaccine, Virus-like Particle, Subunit (recombinant protein, polysaccharide, toxoid, conjugate) , Inactivated Vaccine, Live-Attenuated Vaccine	1. GSK in Italy. Vaccines. https://it.gsk.com/it-it/prodotti/vaccini/#m-p 2. Catalent (2020). "Catalent Signs Agreement with AstraZeneca to Manufacture COVID-19 Vaccine Candidate" https://www.catalent.com/catalent-news/catalent-signs-agreement-with-astrazeneca-to-manufacture-covid-19-vaccine-candidate/ 3. Avara Pharmaceutical Services. https://www.avara.com/ 4. Avara Pharmaceutical Services (2020…
Japan	Western Pacific Region	125854489	125.8 million		Yes	Diphtheria, Tetanus, Influenza, Japanese Encephalitis, Hep B, Measles, Mumps, Rubella, Varicella, COVID-19, Tuberculosis	1. Measles Rubella vaccine 2. Mumps vaccine 3. Diphtheria Tetanus toxoid 4. Seasonal Flu vaccine (with Denka and Kaketsuken) 5. Varicella (with Biken) 6 JE vaccine (with Biken) 7. COVID-19 (TAK-019- Novavax COVID)- vaccine) Manufacture and Fill & Finish	1. Bioprocessing and Formulation, 2. Fill, Finish and Packaging	Comp_60,Comp_61,Comp_117	Yes	BCG Vaccine (BCG Freeze Dried Glutamate vaccine)	Inactivated Vaccine, Live-Attenuated Vaccine, Subunit (recombinant protein, polysaccharide, toxoid, conjugate)	1. Rey-Jurado E, Tapia F, Muñoz-Durango N, Lay MK, Carreño LJ, Riedel CA, Bueno SM, Genzel Y, Kalergis AM. Assessing the Importance of Domestic Vaccine Manufacturing Centers: An Overview of Immunization Programs, Vaccine Manufacture, and Distribution. Front Immunol. 2018 Jan 18;9:26. doi: 10.3389/fimmu.2018.00026. PMID: 29403503; PMCID: PMC5778105. 2. Takeda. Vaccines. https://www.takeda.com/what…
Kazakhstan	European Region	19143453	19.1 million		Yes	COVID-19	1. COVID-19 (Sputnik V)	Unclear	Comp_62			Viral Vector Vaccine	1. Reuters (2020). "Kazakhstan has started production of Russia's Sputnik V vaccine -RDIF" https://www.reuters.com/article/us-health-coronavirus-vaccine-kazakhstan-idUSKBN28V12J 2. USAID (2021). Ensuring Kazakhstan's Uninterrupted Access to Safe Medicines. https://www.usaid.gov/kazakhstan/news/ensuring-kazakhstans-uninterrupted-access-safe-medicines 3. Knowledge Ecology International. "KEI Notes …
Mexico	Region of the Americas	131107917	131.1 million		Yes	COVID-19, Diphtheria, Polio, Tetanus, Influenza	1. COVID-19 (AstraZeneca COVID-19 vaccine, CanSino vaccine, Sputnik V) 2. Polio- Vacuna Antipoliomielítica Bivalente Oral 3. DT vaccine 4. Seasonal and pandemic influenza vaccine	1. Bioprocessing and Formulation, 2. Fill, Finish and Packaging	Comp_63,Comp_64,Comp_65			Viral Vector Vaccine, Inactivated Vaccine	1. Rey-Jurado E, Tapia F, Muñoz-Durango N, Lay MK, Carreño LJ, Riedel CA, Bueno SM, Genzel Y, Kalergis AM. Assessing the Importance of Domestic Vaccine Manufacturing Centers: An Overview of Immunization Programs, Vaccine Manufacture, and Distribution. Front Immunol. 2018 Jan 18;9:26. doi: 10.3389/fimmu.2018.00026. PMID: 29403503; PMCID: PMC5778105. 2. Reuters (2020). "Argentine firm behind AstraZ…
Morocco	Eastern Mediterranean Region	37614201	37.6 million		Yes	COVID-19	1. COVID-19 (Sinopharm BIBP, Sputnik V)	Fill, Finish and Packaging	Comp_66,Comp_67			Viral Vector Vaccine, Inactivated Vaccine	1. Carnegie Endowment for International Peace (2021). "Is There Any COVID-19 Vaccine Production in Africa?" https://carnegieendowment.org/2021/09/13/is-there-any-covid-19-vaccine-production-in-africa-pub-85320 2. Morocco Embassy. "Morocco to Start Manufacturing COVID-19 Vaccine" https://www.moroccoembassy.co.za/morocco-in-the-news/484-morocco-to-start-manufacturing-covid-19-vaccine 3. The Pharma …
Netherlands	European Region	17195771	17.1 million		Yes	Diphtheria, Tetanus, Polio, Influenza, COVID-19	1. Polio Vaccine 2. Diphtheria tetanus polio combination vaccine (DT-IPV) 3. Tetanus vaccines 4. Influenza (Serinflu) 5. COVID-19 (Jannsen)	1. Bioprocessing and Formulation, 2. Fill, Finish and Packaging	Comp_68,Comp_69,Comp_130,Comp_133	Yes	Poliomyelitis vaccine Influenza (Serinflu)	Inactivated Vaccine, Virus-like Particle, Viral Vector Vaccine	1. Bilthoven Biologicals. Our products. https://www.bbio.nl/en/what-we-produce/product-overview/ 2. The Pharma Letter (2012). "Bilthoven Biologicals acquired by Serum Institute of India" https://www.thepharmaletter.com/article/bilthoven-biologicals-acquired-by-serum-institute-of-india 3. BioConnection (2020). "AdaptVac partners with BioConnection to manufacture their COVID-19 vaccine" https://bio…
Pakistan	Eastern Mediterranean Region	227775391	227.7 million		Yes	COVID-19, Measles, Rabies, Cholera, Typhoid Fever, Tetanus	1. COVID-19 (PakVac- CanSino vaccine) 2. Rabies Vaccine 3. Measles Vaccine 4. Typhoid-Cholera Vaccine 5. Typhoid Vaccine 6. Tetanus toxoid vaccine	1. Bioprocessing and Formulation, 2. Fill, Finish and Packaging	Comp_70,Comp_71			Subunit (recombinant protein, polysaccharide, toxoid, conjugate) , Viral Vector Vaccine	1. National Institute of Health - Islamic Republic of Pakistan. Vaccine and Biological Products Center. https://www.nih.org.pk/vaccine-and-biological-products-center 2. Reuters (2021). "Pakistan produces Chinese CanSinoBio COVID vaccine, brands it PakVac" https://www.reuters.com/world/asia-pacific/pakistan-produces-chinese-cansinobio-covid-vaccine-brands-it-pakvac-2021-06-04/ 3. National Institut…
Philippines	Western Pacific Region	111962498	111.9 million		Yes	COVID-19	COVID-19 vaccine Fill & Finish to start in 2022	Fill, Finish and Packaging	Comp_72			Subunit (recombinant protein, polysaccharide, toxoid, conjugate)	1. Business Inquirer Net (2021). "Glovax to start vaccine ‘form/fill and finish’ operations in 2022" https://business.inquirer.net/321275/glovax-to-start-vaccine-form-fill-and-finish-operations-in-2022 2. Philippine News Agency (2021). "PH eyed as next gen Covid vaccine manufacturing site" https://www.pna.gov.ph/articles/1132120 3. Knowledge Ecology International. "KEI Notes on Vaccine Manufactur…
Republic of Korea	Western Pacific Region	51340301	51.3 million		Yes	Cholera, Diphtheria, Tetanus, Hep B, Polio, Influenza, Varicella	1. Oral cholera vaccine (Euvichol-Plus®) 2. Eupenta 3. EuVaxB 4. Eupolio 5. GCFlu 6. IL-YANG FLU Vaccine INJ. 7. SKYCellflu 8. SKYVaricella Inj	1. Bioprocessing and Formulation, 2. Fill, Finish and Packaging	Comp_84,Comp_122,Comp_123,Comp_124,Comp_129	Yes	Diphtheria-Tetanus-Pertussis (whole cell)-Hepatitis B-Haemophilus influenzae type b (Eupenta) Hep B Vaccine (EuvaxB) Polio Vaccine (Eupolio) Influenza (GCFlu, GC Flu Quadrivalent, GreenFlu S, IL-YANG FLU Vaccine INJ., SKYCellflu) Varicella (SKYVaricella Inj)	Subunit (recombinant protein, polysaccharide, toxoid, conjugate) , Inactivated Vaccine, Live-Attenuated Vaccine	1. Rey-Jurado E, Tapia F, Muñoz-Durango N, Lay MK, Carreño LJ, Riedel CA, Bueno SM, Genzel Y, Kalergis AM. Assessing the Importance of Domestic Vaccine Manufacturing Centers: An Overview of Immunization Programs, Vaccine Manufacture, and Distribution. Front Immunol. 2018 Jan 18;9:26. doi: 10.3389/fimmu.2018.00026. PMID: 29403503; PMCID: PMC5778105. 2. BioSpace (2022). "EuBiologics: Phase III Clin…
Russian Federation	European Region	146035150	146.0 million		Yes	COVID-19, Ebola, HPV, Rotavirus, Pneumococcal pneumonia, Yellow Fever	1. COVID-19 (Sputnik V) 2. HPV 3. Rotavirus 4. Pneumococcal vaccines 5. Ebola fever vaccine 6. Influenza vaccine	1. Bioprocessing and Formulation, 2. Fill, Finish and Packaging	Comp_73,Comp_74,Comp_75,Comp_76,Comp_114	Yes	Yellow Fever	Inactivated Vaccine, Viral Vector Vaccine, Subunit (recombinant protein, polysaccharide, toxoid, conjugate) , Live-Attenuated Vaccine	1. GSK (2010). "GlaxoSmithKline and JSC Binnopharm enter vaccine production alliance in Russia" https://www.gsk.com/en-gb/media/press-releases/glaxosmithkline-and-jsc-binnopharm-enter-vaccine-production-alliance-in-russia/ 2. BioSpectrum (2021). "Bahrain to establish production of Sputnik V vaccine" https://www.biospectrumasia.com/news/86/18296/bahrain-to-establish-production-of-sputnik-v-vaccine…
Senegal	African Region	17452846	17.4 million		Yes	Yellow Fever	1. Yellow Fever Vaccine	1. Bioprocessing and Formulation, 2. Fill, Finish and Packaging	Comp_77	Yes	Yellow Fever (Stabilized Yellow Fever Vaccine)	Live-Attenuated Vaccine	1. Carnegie Endowment for International Peace (2021). "Is There Any COVID-19 Vaccine Production in Africa?" https://carnegieendowment.org/2021/09/13/is-there-any-covid-19-vaccine-production-in-africa-pub-85320 2. African Vaccine Manufacturing Initiative (2017). "VMPA Study: Vaccine Manufacturing and Procurement in Africa" https://www.avmi-africa.org/wp-content/uploads/2017/09/VMPA-Study-e-book.pd…
Serbia	European Region	8680643	8.6 million	Yes	Yes	Tuberculosis, Diphtheria, Tetanus, Influenza	1. Diphtheria and tetanus vaccine, adsorbed (Ditevaksal-T ®) 2. Diphtheria and tetanus vaccine for adults, adsorbed (Ditevaksal-T ®) 3. Diphtheria, tetanus and pertussis vaccine, adsorbed (Aldipete-T®) 4. BCG vaccine freeze-dried 5. Tetanus vaccine, adsorbed (Tetavaksal-T®) 6. Influenza vaccine (fragmented virus, inactivated) TorVaxFlu®	Unclear	Comp_78			Live-Attenuated Vaccine, Subunit (recombinant protein, polysaccharide, toxoid, conjugate) , Inactivated Vaccine	1. Rey-Jurado E, Tapia F, Muñoz-Durango N, Lay MK, Carreño LJ, Riedel CA, Bueno SM, Genzel Y, Kalergis AM. Assessing the Importance of Domestic Vaccine Manufacturing Centers: An Overview of Immunization Programs, Vaccine Manufacture, and Distribution. Front Immunol. 2018 Jan 18;9:26. doi: 10.3389/fimmu.2018.00026. PMID: 29403503; PMCID: PMC5778105. 2. WHO (2022). "Sustaining local influenza vacci…
Singapore	Western Pacific Region	5924359	5.9 million	Yes	Yes	Pneumococcal pneumonia, Haemophilus influenzae Type B	1. Shingles Zoster Vaccine Recombinant, Adjuvanted (Shingrix) 2. Pneumococcal conjugate vaccine 3. Hib (Haemophilus influenzae type b) vaccine "supplying the active ingredient" "manufacturing the active ingredient"	Bioprocessing and Formulation	Comp_79,Comp_80			Subunit (recombinant protein, polysaccharide, toxoid, conjugate)	1. The Business Times (2021). "Singapore not making finished vaccines yet; to produce Covid-19 vaccines from 2023: Gan Kim Yong" https://www.businesstimes.com.sg/government-economy/singapore-not-making-finished-vaccines-yet-to-produce-covid-19-vaccines-from-2023 2. BioSpectrum (2022). "GSK Singapore launches Shingrix vaccine against shingles (herpes zoster)" https://www.biospectrumasia.com/news/3…
South Africa	African Region	60511300	60.5 million		Yes	COVID-19, Tuberculosis, Measles, Pneumococcal pneumonia, Hep B, Diphtheria, Tetanus, Polio, Haemophilus influenzae Type B	1. COVID-19 (Aspenovax- J&J vaccine, Pfizer/BioNTech COVID vaccine) 2. BCG vaccine 3. Measles Vaccine 4. Pneumococcal Conjugate Vaccine 5. Hepatitis B Vaccine 6. Diphtheria, Tetanus, Pertussis, Poliomyelitis, Haemophilus influenzae b infection and Hepatitis B hexavalent vaccine 7. Tetanus Toxoid Vaccine	Fill, Finish and Packaging	Comp_81,Comp_82,Comp_83			RNA based (mRNA Vaccines), Viral Vector Vaccine	1. Rey-Jurado E, Tapia F, Muñoz-Durango N, Lay MK, Carreño LJ, Riedel CA, Bueno SM, Genzel Y, Kalergis AM. Assessing the Importance of Domestic Vaccine Manufacturing Centers: An Overview of Immunization Programs, Vaccine Manufacture, and Distribution. Front Immunol. 2018 Jan 18;9:26. doi: 10.3389/fimmu.2018.00026. PMID: 29403503; PMCID: PMC5778105. 2. Carnegie Endowment for International Peace (2…
Sweden	European Region	10200576	10.2 million	Yes	Yes	Influenza, Japanese Encephalitis, Cholera	In pipeline 1. Japenese Encephalitis (Ixiaro) 2. Cholera (Dukoral)	Unclear, Bioprocessing and Formulation	Comp_85,Comp_121	Yes	Cholera (Dukoral)	Inactivated Vaccine	1. Novavax. Our Pipeline. https://www.novavax.com/science-technology/vaccine-pipeline#nanoflu 2. Valneva. Manufacturing and Services. https://valneva.com/products/manufacturing-services/ 3. Knowledge Ecology International. "KEI Notes on Vaccine Manufacturing Capacity" https://www.keionline.org/covid-19-vaccine-manufacturing-capacity 4. WHO Prequalified Vaccines. https://extranet.who.int/pqweb/vac…
Switzerland	European Region	8756441	8.7 million	Yes	Yes	COVID-19	1. COVID-19 (Moderna mRNA)	Bioprocessing and Formulation	Comp_86,Comp_87			RNA based (mRNA Vaccines)	1. Chemical & Engineering News (2020). "Pfizer, Moderna ready vaccine manufacturing networks" https://cen.acs.org/business/outsourcing/Pfizer-Moderna-ready-vaccine-manufacturing/98/i46 2. Pharmiweb (2021). "Novartis signs initial agreement to provide manufacturing capacity for Pfizer-BioNTech COVID-19 vaccine" https://www.pharmiweb.com/pwtoday-story/novartis-signs-initial-agreement-to-provide-man…
Thailand	South-East Asia Region	70082264	70.0 million		Yes	Pertussis, Tuberculosis, Rabies, Diphtheria, Tetanus, COVID-19	1. Recombinant pertussis vaccine 2. Recombinant Tdap 3. COVID-19 (AstraZeneca COVID-19 vaccine) 4. Rabies vaccine	1. Bioprocessing and Formulation, 2. Fill, Finish and Packaging	Comp_88,Comp_89,Comp_90,Comp_125	Yes	JE Vaccine (Imojev)	Viral Vector Vaccine, Live-Attenuated Vaccine	1. Rey-Jurado E, Tapia F, Muñoz-Durango N, Lay MK, Carreño LJ, Riedel CA, Bueno SM, Genzel Y, Kalergis AM. Assessing the Importance of Domestic Vaccine Manufacturing Centers: An Overview of Immunization Programs, Vaccine Manufacture, and Distribution. Front Immunol. 2018 Jan 18;9:26. doi: 10.3389/fimmu.2018.00026. PMID: 29403503; PMCID: PMC5778105. 2. BioNet Asia. R&D Pipeline. https://bionet-asi…
Tunisia	Eastern Mediterranean Region	12017870	12.0 million	Yes	Yes	Rabies, Tuberculosis	1. BCG vaccine	1. Bioprocessing and Formulation, 2. Fill, Finish and Packaging	Comp_91			Live-Attenuated Vaccine	1. WHO Africa (2021). "What is Africa’s vaccine production capacity?" https://www.afro.who.int/news/what-africas-vaccine-production-capacity 2. African Vaccine Manufacturing Initiative (2017). "VMPA Study: Vaccine Manufacturing and Procurement in Africa" https://www.avmi-africa.org/wp-content/uploads/2017/09/VMPA-Study-e-book.pdf 3. Pasteur Institute Tunis. Vaccines and Serums Produced at the Pas…
Turkey	European Region	85823560	85.8 million		Yes	COVID-19	1. COVID-19 (Sputnik V)	Unclear	Comp_92			Viral Vector Vaccine	1. Sputnik Vaccine (2021). "RDIF and VISCORAN İLAÇ agree to produce the Sputnik V Vaccine in Turkey" https://sputnikvaccine.com/newsroom/pressreleases/rdif-and-viscoran-ilac-agree-to-produce-the-sputnik-v-vaccine-in-turkey/ 2. Knowledge Ecology International. "KEI Notes on Vaccine Manufacturing Capacity" https://www.keionline.org/covid-19-vaccine-manufacturing-capacity 3. Anadolu Agency (2021). "…
United Kingdom of Great Britain and Northern Ireland	European Region	68459737	68.4 million		Yes	Meningococcus, Tetanus, Pertussis, Diphtheria, HPV, Hep B, Hep A, Influenza, Haemophilus influenzae Type B, Rabies, Rotavirus, Cholera, Measles, Mumps, Rubella	1. COVID vaccines (AstraZeneca, Novavax) 2. Pandemic influenza vaccine H5N1 AstraZeneca	1. Bioprocessing and Formulation, 2. Fill, Finish and Packaging	Comp_93,Comp_94,Comp_95,Comp_96,Comp_97	Yes	Influenza (Pandemic influenza vaccine H5N1 AstraZeneca)	Live-Attenuated Vaccine, Viral Vector Vaccine, Subunit (recombinant protein, polysaccharide, toxoid, conjugate)	1. Rey-Jurado E, Tapia F, Muñoz-Durango N, Lay MK, Carreño LJ, Riedel CA, Bueno SM, Genzel Y, Kalergis AM. Assessing the Importance of Domestic Vaccine Manufacturing Centers: An Overview of Immunization Programs, Vaccine Manufacture, and Distribution. Front Immunol. 2018 Jan 18;9:26. doi: 10.3389/fimmu.2018.00026. PMID: 29403503; PMCID: PMC5778105. 2. AstraZeneca. Manufacturing. https://covid19.a…
United States of America	Region of the Americas	334125343	334.1 million		Yes	Meningococcus, Pneumococcal pneumonia, Tuberculosis, HPV, Haemophilus influenzae Type B, Measles, Mumps, Rubella, Hep A, Hep B, Rotavirus, Varicella, COVID-19, Influenza, Ebola	1. COVID-19 (Pfizer-BioNTech COVID-19 Vaccine, Moderna Vaccine, J&J Janssen vaccine) 2. Influenza (Fluzone) 3. Ebola (Ervebo) 4. HPV (Gardasil) 5. MMR Vaccine + Varicella (ProQuad) 6. Haemophilus b vaccine (Liquid Pedvax HIB) 7. Pneumococcal Vaccine (Pneumovax) 8. Hep B (Recombivax) 9. Rotavirus (RotaTeq) 10. BCG (Tice BCG) 11. Hep A (Vaqta) 12. Varicella (Varivax) 13. Meningococcal ACYW-135 (con…	1. Bioprocessing and Formulation, 2. Fill, Finish and Packaging	Comp_98,Comp_99,Comp_100,Comp_101,Comp_102,Comp_103,Comp_104,Comp_105,Comp_106,Comp_107,Comp_108,Comp_110,Comp_109,Comp_111,Comp_116	Yes	Influenza (Afluria® Quadrivalent, Afluria®, Fluvirin, Fluvirin- H1N1, Fluzone, Fluzone quadrivalent) Meningococcal ACYW-135 (conjugate vaccine)- Menactra Rotavirus (RotaTeq) Varicella (Varivax)	RNA based (mRNA Vaccines), Inactivated Vaccine, Subunit (recombinant protein, polysaccharide, toxoid, conjugate) , Viral Vector Vaccine, Live-Attenuated Vaccine, Virus-like Particle	1. Rey-Jurado E, Tapia F, Muñoz-Durango N, Lay MK, Carreño LJ, Riedel CA, Bueno SM, Genzel Y, Kalergis AM. Assessing the Importance of Domestic Vaccine Manufacturing Centers: An Overview of Immunization Programs, Vaccine Manufacture, and Distribution. Front Immunol. 2018 Jan 18;9:26. doi: 10.3389/fimmu.2018.00026. PMID: 29403503; PMCID: PMC5778105. 2. Catalent (2020). "Arcturus Therapeutics and C…
Vietnam	Western Pacific Region	98749797	98.7 million		Yes	Diphtheria, Pertussis, Tetanus, Tuberculosis, Influenza, COVID-19	1. Influenza vaccine 2. Hepatitis B 3. Hepatitis A 4. Japanese Encephalitis, 5. Oral cholera 6. COVID-19 (Sputnik V)- Fill & Finish	Fill, Finish and Packaging	Comp_112,Comp_113			Inactivated Vaccine, Viral Vector Vaccine	1. Rey-Jurado E, Tapia F, Muñoz-Durango N, Lay MK, Carreño LJ, Riedel CA, Bueno SM, Genzel Y, Kalergis AM. Assessing the Importance of Domestic Vaccine Manufacturing Centers: An Overview of Immunization Programs, Vaccine Manufacture, and Distribution. Front Immunol. 2018 Jan 18;9:26. doi: 10.3389/fimmu.2018.00026. PMID: 29403503; PMCID: PMC5778105. 2. Vabiotech. About Us. https://www.vabiotech.co…

## Sheet: Companies w Vax Manufac Cap
Manufacturer Unique Identification Code	Name of Manufacturing Company	Manufacturing Company Headquarter	Country where facility is located	Location/City of facility	Vaccines Produced and Production Steps	Steps of Manufacturing Process	WHO Prequalified Vaccine	Vaccine Manufacturing Platforms	References and Sources
Comp_1	Saidal	Constantine, Algeria	Algeria	Constantine	1. Sputnik V - Manufacturing and Fill & Finish 2. Sinovac - Fill & Finish	1. Bioprocessing and formulation, 2. Fill, Finish and Packaging		Sputnik V- Viral Vector Sinovac-CoronaVac- Whole Inactivated	1. Xinhua Net (2021). "Algeria inaugurates production of Sinovac COVID-19 vaccines" http://www.news.cn/english/2021-09/30/c_1310218291.htm 2. Al-Fanar Media (2021). "Algeria Begins Producing a Coronavirus Vaccine" https://www.al-fanarmedia.org/2021/10/algeria-begins-production-of-coronavac/ 3. Reuters (2021). "Algeria to start Russia's Sputnik V vaccine production in September" https://www.reuter…
Comp_2	mAbxience	Madrid, Spain	Argentina	Buenos Aires	1. AstraZeneca COVID-19 vaccine - Manufacturing (API)	Bioprocessing and formulation		AstraZeneca COVID-19 vaccine - Viral Vector	1. Reuters (2020). "Argentine firm behind AstraZeneca COVID vaccine Latam production sees April/May launch" https://www.reuters.com/article/us-health-coronavirus-argentina-vaccine-idUSKCN25A2YI
Comp_3	Sinergium Biotech	Garín, Argentina	Argentina	Garín	1. Viraflu Influenza vaccine - Manufacturing and Fill & Finish (?) 2. Fluxvir Influenza vaccine - Manufacturing and Fill & Finish (?) 3. Silgard VPH (Gardasil) HPV vaccine - Fill and Finish (the manufacturing process is done in North America MSD) 4. Prevenar 13 Anti-Pneumococcal Vaccine - Unclear (technology transfer with Pfizer) 5. VaxiPat Hep A Vaccine - Unclear	Bioprocessing and formulation		Viraflu- Inactivated Fluxvir- Protein Subunit Silgard VPH (Gardasil)- VLP Prevnar 13- Conjugate Subunit VaxiPat - Inactivated	1. Sinergium Biotech - Vaccine Portfolios. http://sinergiumbiotech.com/productos.php#argentina 2. PharmaBiz (2021). "HPV Vaccine: contracting Sinergium Biotech" https://www-pharmabiz-net.translate.goog/vacunas-hpv-contratacion-sinergium-us-267m/?_x_tr_sl=es&_x_tr_tl=en&_x_tr_hl=en&_x_tr_pto=sc 3. DCVMN AGM 2021. https://dcvmn.org/wp-content/uploads/2021/12/d1_s3_5_sinergiumbiotech_oct2021_dcvmn.p…
Comp_4	Laboratorios Richmond	Buenos Aires, Argentina	Argentina	Buenos Aires	1. Sputnik V - Manufacturing (agreement with Russian Direct Investment Fund (RDIF) and Hetero Labs Limited, India)	Bioprocessing and formulation		Sputnik V- Viral Vector	1. Reuters (2021). "Argentina's Laboratorios Richmond supplies 1st batch of Russian vaccine" https://www.reuters.com/world/americas/argentinas-laboratorios-richmond-supplies-1st-batch-russian-vaccine-2021-08-12/ 2. Sputnik V (2021). "Laboratorios Richmond delivers the first batch of over 1 million doses of the Sputnik V vaccine produced in Argentina to the country's Ministry of Health" https://sp…
Comp_5	CSL Behring’s Biotech Manufacturing Facility	King of Prussia, PA, USA	Australia	Broadmeadows, Melbourne	1. AstraZeneca COVID-19 vaccine - Manufacturing 2. Foclivia/Focetria, Audenz, Aufluria, Fluad, Flucelvax, Panvax- Manufacturing (unsure about Fill & Finish)	Bioprocessing and formulation		AstraZeneca COVID-19 vaccine - Viral Vector Afluria Quadrivalent Influenza Vaccine- Inactivated Fluad - Inactivated Flucelvax- Inactivated Foclivia pandemic influenza vaccine (H5N1)- Surface antigen, inactivated, adjuvanted Panvax® H1N1 Vaccine - Split virion, inactivated	1. CSL Product Pipeline. https://www.csl.com/research-and-development/product-pipeline 2. CSL Behring. “60 Minutes” in Australia Features CSL’s Role in Manufacturing COVID-19 Vaccine. https://www.cslbehring.com/vita/2021/watch-online-60-minutes-in-australia-features-csl-role-in-manufacturing-covid19-vaccine
Comp_6	Seqirus (Parent Organization- CSL Limited)	Maidenhead, UK	Australia	Parkville, Victoria	1. AstraZeneca COVID-19 vaccine - Fill and Finish (after manufactured in CSL Behring facility) 2. Aufluria, Fluad, Agrippal, Flucelvax - Manufacturing and Fill & Finish Panvax- Influenza, Pandemic (H1N1)	1. Bioprocessing and formulation, 2. Fill, Finish and Packaging	Influenza Vaccine	AstraZeneca COVID-19 vaccine - Viral Vector Afluria Quadrivalent Influenza Vaccine- Inactivated Fluad - Inactivated Flucelvax- Inactivated Foclivia pandemic influenza vaccine (H5N1)- Surface antigen, inactivated, adjuvanted Panvax® H1N1 Vaccine - Split virion, inactivated	1. Seqirus. Our Products. https://www.seqirus.com/products 2. CSL (2021). "Local Manufacturing of COVID-19 Vaccine Reaches Final Stages" https://www.csl.com/news/2021/20210212-local-manufacturing-of-covid-19-vaccine-reaches-final-stages 3. Seqirus (2020). "CSL to manufacture and supply University of Queensland and Oxford University vaccine candidates for Australia" https://www.seqirus.com/news/cs…
Comp_7	Novartis (partnership with CureVac N.V.)	Basel, Switzerland	Austria	Kundl	1. CureVac's COVID-19 vaccine CVnCoV - Manufacturing (partnership between CureVac and Novartis at Novartis manufacturing site)	Bioprocessing and formulation		CureVac's - CVnCoV- mRNA	1. BioSpace (2021). "CureVac and Novartis Sign Initial Agreement on Manufacturing of COVID-19 Vaccine Candidate, CVnCoV" https://www.biospace.com/article/curevac-and-novartis-sign-initial-agreement-on-manufacturing-of-covid-19-vaccine-candidate-cvncov/ 2. CureVac (2021). "CureVac and Novartis Sign Initial Agreement on Manufacturing of COVID-19 Vaccine Candidate, CVnCoV" https://www.curevac.com/en…
Comp_8	Sanofi in Azerbaijan	Paris, France	Azerbaijan	Baku	1. Influenza vaccine (Vaxigrip, Vaxigrip Tetra)	Unclear		Vaxigrip- Split virion, inactivated	1. Sanofi in Azerbaijan. Our Products. https://www.sanofi.az/en/our-products (webpage no longer available)
Comp_9	Globe Biotech Limited	Dhaka, Bangladesh	Bangladesh	Dhaka	1. Bangavax - Manufacturing (in clinical trials as of Nov 2021)	Bioprocessing and formulation		Bangavax- mRNA	1. The Business Standard (2021) "Globe Biotech gets BMRC nod for human trials" https://www.tbsnews.net/coronavirus-chronicle/covid-19-bangladesh/globe-biotech-gets-bmrc-nod-human-trials-333622 2. Chandra Baray et al. (2020) "BANCOVID, the first D614G variant mRNA-based vaccine candidate against SARS-CoV-2 elicits neutralizing antibody and balanced cellular immune response" bioRxiv 2020.09.29.3190…
Comp_10	Incepta Pharmaceuticals Limited	Dhaka, Bangladesh	Bangladesh	Dhaka	Cholvax, Hepa B, Preva HAV, Rubavax M, Rabix VC, Vaxphoid, Influvax, Ingovax ACWY, Vaxitet- Manufacturing and Fill & Finish (webpage doesn't explicitly mention which one of these are manufacturing and fill & finish but facilities have this capability)	1. Bioprocessing and formulation, 2. Fill, Finish and Packaging		Cholvax- Inactivated Hepa-B- Subunit, Purified surface antigen PrevaHAV- Inactivated Rubavax-M- Live attenuated Rabix VC- Inactivated Vaxphoid- Subunit polysaccahride Influvax- Inactivated Ingovax ACWY- Subunit polysaccahride Vaxitet- Toxoid	1. Incepta Vaccine Ltd. Human Vaccine Products. http://inceptavaccine.com/vaccines.php 2. Health Policy Watch (2021). "Views from a vaccine manufacturer: Q&A – Abdul Muktadir, Incepta Pharmaceuticals" https://healthpolicy-watch.news/views-from-a-vaccine-manufacturer-qa-abdul-muktadir-incepta-pharmaceuticals/ 3. Coalition Against Typhoid. "Building a world class vaccine manufacturing plant in Bang…
Comp_11	Catalent, Inc	Somerset, New Jersey, USA	Belgium	Brussels	Not specified	Fill, Finish and Packaging			1. Catalent (2017). "Catalent to Showcase Aseptic Filling and Capabilities at Pharmapack" https://www.catalent.com/catalent-news/catalent-to-showcase-aseptic-filling-expertise-and-patient-centric-dose-form-technologies-at-pharmapack/
Comp_12	Novasep	Lyon, France	Belgium	Seneffe	COVID-19 (Astrazeneca)- production of active substance	Bioprocessing and formulation		AstraZeneca COVID-19 vaccine - Viral Vector	1. BioPharma Reporter (2021). "AstraZeneca partner facility in Belgium inspected, no let up in row over vaccine deliveries to EU" https://www.biopharma-reporter.com/Article/2021/01/28/AstraZeneca-partner-facility-in-Belgium-inspected-no-let-up-in-row-over-vaccine-deliveries-to-EU# 2. Novasep (2020). "Coronavirus: Novasep partners with AstraZeneca to produce COVID-19 Oxford vaccine for Europe" htt…
Comp_13	Pfizer	New York, NY, USA	Belgium	Puurs	COVID-19 (Pfizer COVID-19 vaccine) - Formulation and Fill & FInish Meningococcal ACYW-135 (conjugate vaccine)- Nimenrix Prevenar 13- Pneumococcal (conjugate)	1. Bioprocessing and formulation, 2. Fill, Finish and Packaging	Meningococcus, Pneumococcal pneumonia	Pfizer-BioNTech COVID-19 vaccine- RNA Nimenrix- Conjugate Subunit Prevnar 13- Conjugate Subunit	1. Pfizer. "Shot of a Lifetime: How Two Pfizer Manufacturing Plants Upscaled to Produce the COVID-19 Vaccine in Record Time" https://www.pfizer.com/news/articles/shot_of_a_lifetime_how_two_pfizer_manufacturing_plants_upscaled_to_produce_the_covid_19_vaccine_in_record_time 2. WHO Prequalified Vaccines. https://extranet.who.int/pqweb/vaccines/prequalified-vaccines
Comp_14	GlaxoSmithKline	Brentford, United Kingdom	Belgium	Wavre, Rixensart and Gembloux	HPV (Cervarix) Meningococcal (Bexsero) DT + Pertussis (Boostrix) Varicella (Varilrix) Hep B (Engerix) Hep A (Havrix) Polio Sabin Vaccines Poliorix- Polio Vaccine - Inactivated (IPV) Measles, Mumps and Rubella- Priorix Rotavirus (Rotarix) Pneumococcal (conjugate)- Synflorix	1. Bioprocessing and formulation, 2. Fill, Finish and Packaging	Diphtheria-Tetanus-Pertussis, HPV Vaccine, Hep B, Hep A, Polio Vaccine, MMR, Rotavirus, Pneumococcal pneumonia	Cervarix- Virus-like particle Bexsero- Boostrix- Toxoid, Acecullar/Subunit Varilrix- Live attenuated Engerix- Recombinant, surface antigen Havrix- Inactivated Poliorix- Inactivated Priorix- Live attenuated Rotarix- Live attenuated Synflorix- Conjugate Subunit	1. GSK Belgium. Vaccines. https://be.gsk.com/en-be/about-us/ 2. GSK Belgium. "GSK, a unique company in Belgium" https://be.gsk.com/media/6123/2019-brochure-en-bd.pdf 3. WHO Prequalified Vaccines. https://extranet.who.int/pqweb/vaccines/prequalified-vaccines
Comp_15	Janssen Pharmaceuticals (Parent organization - J&J)	Beerse, Belgium	Belgium		Janssen COVID-19 vaccine Mvabea- Ebola vaccine (MVA-BN-Filo [recombinant]) Ebola vaccine (Ad26.ZEBOV-GP [recombinant])- Zabdeno		Ebola	J&J/Janssen COVID-19 vaccine- Viral Vector Mvabea- Viral Vector Zabdeno- Viral Vector	1. Johnson & Johnson (2021). "From Lab to Vaccine Vial: The Historic Manufacturing Journey of Johnson & Johnson's Janssen COVID-19 Vaccine" https://www.jnj.com/innovation/making-johnson-johnson-janssen-covid-19-vaccine 2. Janssen Belgium. Products. https://www.janssen.com/belgium/products 3. WHO Prequalified Vaccines. https://extranet.who.int/pqweb/vaccines/prequalified-vaccines
Comp_16	Bio-Manguinhos (Fiocruz)	Rio de Janeiro, Brazil	Brazil	Santa Cruz	1. Diphtheria, Tetanus, Pertussis and Haemophilus influenzae type b 2. Haemophilus influenzae type b 3. Measles, Mumps and Rubella 4. Measles, Mumps, Rubella and Varicella (MMRV) 5. Oral Poliomyelitis 6. Inactivated Poliomyelitis 7. Rotavirus 8. 10-valent Pneumococcal 9. Polysaccharide Meningitis AC 10. Yellow Fever 11. Fiocruz COVID-19 vaccine- Manufacturing	Bioprocessing and formulation	Yellow Fever vaccine	Unclear	1. Bio-Manguinhos. "World Presence" https://www.bio.fiocruz.br/index.php/en-us/about-us-bio/world-presence 2. Fiocruz. Vaccines. https://portal.fiocruz.br/en/vaccines 3. Fiocruz (2021). "COVID-19 vaccine: Fiocruz delivers 80 million doses and begins its 100% national production" https://portal.fiocruz.br/en/news/covid-19-vaccine-fiocruz-delivers-80-million-doses-and-begins-its-100-national-produc…
Comp_17	Instituto Butantan	São Paulo, Brazil	Brazil	São Paulo	1. Trivalent seasonal influenza vaccine - Manufacture and Fill & Finish 2. Hepatitis A adsorbed vaccine 3. Hepatitis B adsorbed vaccine 4. Human papillomavirus vaccine type 6, 11,16 and 18 5. Rabies Vaccine 6. DTP, DT and dT vaccine 7. DTPa vaccine 8. COVID-19 (CoronaVac) - Fill & Finish	Fill, Finish and Packaging	Influenza Vaccine	Butantan Trivalent seasonal Influenza vaccine - Inactivated Sinovac-CoronaVac- Whole Inactivated	1. Instituto Butantan. Vaccines. https://butantan.gov.br/soros-e-vacinas/vacinas 2. Reuters (2021). "Brazil's Butantan expects less COVID-19 vaccine input from China" https://www.reuters.com/article/health-coronavirus-brazil/brazils-butantan-expects-less-covid-19-vaccine-input-from-china-idUSL1N2MT157 3. Miyaki C, Meros M, Precioso AR, Raw I. Influenza vaccine production for Brazil: a classic exa…
Comp_18	União Química	São Paulo, Brazil	Brazil	São Paulo	COVID-19 (Sputnik V) - Fill & Finish	Fill, Finish and Packaging		Sputnik V- Viral Vector	1. Reuters (2021). "Brazilian drugmaker completes first batch of Russian COVID-19 vaccine" https://www.reuters.com/business/healthcare-pharmaceuticals/brazilian-drugmaker-produces-first-batch-russian-covid-19-vaccine-2021-05-20/ 2. União Química (2021). "União Química completes production of the first batch of Sputnik V to be distributed in Latin America" https://www.uniaoquimica.com.br/noticias-…
Comp_19	Institute of Technology of Paraná (TECPAR)	Curitiba, Paraná, Brazil	Brazil	Curitiba	COVID-19 (Sputnik V) - Unsure whether Manufacture or Fill & Finish	Unclear		Sputnik V- Viral Vector	1. Ortiz-Prado E, Espín E, Vásconez J, Rodríguez-Burneo N, Kyriakidis NC, López-Cortés A. Vaccine market and production capabilities in the Americas. Trop Dis Travel Med Vaccines. 2021 Apr 13;7(1):11. doi: 10.1186/s40794-021-00135-5. PMID: 33849635; PMCID: PMC8042620. 2. Reuters (2020). "Brazil's Tecpar to trial Russian COVID-19 vaccine in early 2021" https://www.reuters.com/article/us-health-cor…
Comp_20	Fundação Ataulpho de Paiva- Instituto Viscondessa de Moraes	São Cristóvão, Rio de Janeiro, Brazil	Brazil	São Cristóvão	BCG vaccine - Unsure whether manufacture and/or Fill & Finish	Unclear		BCG Vaccine- Live attenuated	1. Fundação Ataulpho de Paiva. BCG vaccine. https://www.fundacaoataulphodepaiva.com.br/vacina-bcg/
Comp_21	Bul Bio	Sofia, Bulgaria	Bulgaria		BCG Vaccine DT vaccine (Diftet) Diphtheria-Tetanus (reduced antigen content) (Tetadif) Tetatox- Tetanus toxoid	Unclear	BCG Vaccine, Adsorbed DT Vaccine, Tetanus toxoid	BCG Vaccine- Live attenuated Diftet- Toxoid Tetadif- Toxoid Tetatox- Toxoid	1. BulBio. Vaccines. https://bulbio.com/en/vaccines.html 2. WHO Prequalified Vaccines. https://extranet.who.int/pqweb/vaccines/prequalified-vaccines
Comp_22	Biologics Manufacturing Centre	Montréal, Québec, Canada	Canada	Montréal	COVID-19 (Novavax vaccine)	1. Bioprocessing and formulation, 2. Fill, Finish and Packaging		Novavax COVID-19 vaccine- Protein subunit	1. Biologics Manufacturing Centre. https://nrc.canada.ca/en/research-development/nrc-facilities/biologics-manufacturing-centre
Comp_23	GlaxoSmithKline	Brentford, United Kingdom	Canada	Ste-Foy - Quebec	Influenza vaccine (Fluviral)	1. Bioprocessing and formulation, 2. Fill, Finish and Packaging		Fluviral- Split Virion, Inactivated	1. GSK in Canada. https://ca.gsk.com/en-ca/about-us/gsk-in-canada/ 2. Government of Canada. Good Manufacturing Practices and COVID-19. "Frequently Asked Questions - GlaxoSmithKline, ID Biomedical, Sainte-Foy Facility - Posting of Health Canada June 2014 Inspection Summary Report" https://www.canada.ca/en/health-canada/services/drugs-health-products/compliance-enforcement/good-manufacturing-practi…
Comp_24	Providence Therapeutics	Calgary, Alberta, Canada	Canada	Calgary	COVID-19 (PTX-COVID19 B mRNA vaccine in WHO Solidarity trial)	Unclear		PTX-COVID19 B mRNA vaccine- RNA	1. Providence Therapeutics. (2021). "Providence Therapeutics and Everest Medicines announces that PTX-COVID19-B, a mRNA Vaccine for COVID-19, has received approval for inclusion in WHO Solidarity Trial Vaccines (STV) Program" https://providencetherapeutics.com/press-details/providence-therapeutics-and-everest-medicines-announces-that-ptx-covid19-b-a-mrna-vaccine-for-covid-19-has-received-approval…
Comp_25	Sanofi	Paris, France	Canada	Toronto	1. DTP vaccines (Pentacel, Adacel, Daptacel, Td Adsorbed, Td Polio Adsorbed) 2. DTP + H. influenzae b + polio (Pediacel) 3. DTP + Polio (Adacel, Quadracel	Bioprocessing and formulation	Diphtheria-Tetanus-Pertussis	Pentacel- Toxoid, Acecullar/Subunit, Inactivated, Conjugate Adacel- Toxoid, Acecullar/Subunit Daptacel- Toxoid, Acecullar/Subunit Pediacel- Toxoid, Acecullar/Subunit, Inactivated, Conjugate Quadracel- Toxoid, Acecullar/Subunit, Inactivated	1. Sanofi (2021)."Sanofi to build new facility in Canada to increase global availability of high-dose influenza vaccine" https://www.sanofi.com/en/media-room/press-releases/2021/2021-03-31-14-05-00-2202566 2. Sanofi in Canada. Vaccines. https://www.sanofi.ca/en/products-and-resources/vaccines 3. WHO Prequalified Vaccines. https://extranet.who.int/pqweb/vaccines/prequalified-vaccines
Comp_26	Resilience Biotechnologies Inc	Mississauga, Ontario	Canada	Mississauga	increasing capacity to produce and fill-finish vaccines and therapeutics	Fill, Finish and Packaging			1. Government of Canada (2021). "Government of Canada continues to strengthen Canada’s biomanufacturing sector" https://www.canada.ca/en/innovation-science-economic-development/news/2021/05/government-of-canada-continues-to-strengthen-canadas-biomanufacturing-sector.html
Comp_27	Sinovac Biotech Ltd	Beijing, China	China		CoronaVac COVID-19 Vaccine Hep A (Healive)	1. Bioprocessing and formulation, 2. Fill, Finish and Packaging	Hep A	Sinovac-CoronaVac- Whole Inactivated Healive- Inactivated	1. Contract Pharma (2009). "Sinovac Gains GMP Certification for New Production Facility" https://www.contractpharma.com/contents/view_breaking-news/2009-03-02/sinovac-gains-gmp-certification-for-new-production/ 2. BioFarma. "Bio Farma Ready to Supply Covid-19 Vaccine Up to 18 Million Doses" https://www.biofarma.co.id/en/media-release/download/bio-farma-ready-to-supply-covid19-vaccine-up-to-18-mil…
Comp_28	China National Biotec Group (CNBG) - subsidiary of China National Pharmaceutical Group Corporation (SINOPHARM) Beijing Bio-Institute of Biological Products Co Ltd, subsidiary of China National Biotec Group (CNBG)	Beijing, China	China		SinoPharm COVID-19 Vaccine Inactivated Poliomyelitis Vaccine made from Sabin Strains (Vero Cell) Poliomyelitis Vaccine (live, oral attenuated, human Diploid Cell), type 1 and 3	1. Bioprocessing and formulation, 2. Fill, Finish and Packaging	Polio Vaccine	Sinopharm COVID-19 (BBIBP-CorV, COVILO - Inactivated Inactivated Poliomyelitis Vaccine- Inactivated Poliomyelitis Vaccine (live, oral attenuated)	1. Devex. China National Biotec Group (CNBG). https://www.devex.com/organizations/china-national-biotec-group-cnbg-29639 2. Sinopharm. About Us. http://www.sinopharm.com/1398.html 3. Reuters (2021). "Sinopharm can provide more than 1 bln COVID-19 shots beyond China in second half of year" https://www.reuters.com/business/healthcare-pharmaceuticals/sinopharm-able-provide-over-1-bln-covid-19-vaccin…
Comp_29	National Institute of Health of Colombia (Instituto Nacional de Salud (INS))	Bogotá, Colombia	Colombia	Bogotá	BCG vaccine	Unclear		BCG Vaccine- Live attenuated	1. Ortiz-Prado E, Espín E, Vásconez J, Rodríguez-Burneo N, Kyriakidis NC, López-Cortés A. Vaccine market and production capabilities in the Americas. Trop Dis Travel Med Vaccines. 2021 Apr 13;7(1):11. doi: 10.1186/s40794-021-00135-5. PMID: 33849635; PMCID: PMC8042620. 2. María Patricia Arbeláez, Kenrad E Nelson, Alvaro Muñoz, BCG vaccine effectiveness in preventing tuberculosis and its interactio…
Comp_30	Sanofi Colombia	Paris, France	Colombia	Bogotá	Influenza vaccine	Unclear			1. Sanofi Colombia. Vaccines. https://www.sanofi.com.co/es/nuestras-areas-terapeuticas/vacunas-humanas
Comp_31	The Finlay Institute	Havana, Cuba	Cuba	Havana	1. Trivalent Antileptospirosis Vaccine (vax-SPIRAL) 2. Polymencharide Antimeningococcal Vaccine A & C (vax-MEN-AC) 3. Tetanus Vaccine (vax-TET) 4. Typhoid Fever (vax-TyVi) 5. Diphtheria-tetanus Vaccine (diTe-vax, VA-DIFTET) 6. Diphtheria-tetanus-anti-pertussis vaccine (DTP-VAX) 7. BC Meningococcal Vaccine (VA-MENGOC-BC) 8. COVID-19 (Soberana)	1. Bioprocessing and formulation, 2. Fill, Finish and Packaging		vax-MEN-AC- Subunit polysaccahride vax-TET- Toxoid vax-TyVi - Subunit polysaccahride VA-DIFTET- Toxoid DTP-VAX- Toxoid, Acecullar/Subunit VA-MENGOC-BC- Subunit Soberana 02- Recombinant conjugate	1. Nature (2021). "Cuba’s bet on home-grown COVID vaccines is paying off" https://www.nature.com/articles/d41586-021-03470-x 2. Cortes Mde L, Cardoso D, Fitzgerald J, DiFabio JL. Public vaccine manufacturing capacity in the Latin American and Caribbean region: current status and perspectives. Biologicals. 2012 Jan;40(1):3-14. doi: 10.1016/j.biologicals.2011.09.013. Epub 2011 Oct 26. PMID: 2203315…
Comp_32	BioCubaFarma - Center of Genetic Engineering and Biotechnology (CIGB)	Havana, Cuba	Cuba	Havana	COVID-19 (Abdala, Mambisa) Hep B (Heberbiovac HB) Haemophilus influenzae type b- Quimi-Hib	1. Bioprocessing and formulation, 2. Fill, Finish and Packaging	Hep B, H. influenzae Type b	Abdala- Protein Subunit Heberbiovac HB- Recombinant Protein Quimi-Hib- Conjugate Subunit	1. Nature (2021). "Cuba’s bet on home-grown COVID vaccines is paying off" https://www.nature.com/articles/d41586-021-03470-x 2. Bombino Martin, L. Rapid Response: Development of the Abdala Vaccine Candidate in Cuba. BMJ 2021;372:n309. https://www.bmj.com/content/372/bmj.n309/rr-0 3. LSE Latin America and Caribbean Centre (2021). "Cuba’s five COVID-19 vaccines: the full story on Soberana 01/02/Plu…
Comp_33	Praha Vaccines (acquired by Novavax)	Prague, Czech Republic	Czech Republic		COVID-19 (Novavax candidate - NVX- CoV2373)	Bioprocessing and formulation		Novavax candidate - NVX- CoV2373- Protein-Subunit	1. BioPharma Reporter (2020). "Novavax expands COVID-19 vaccine manufacturing through acquisition" https://www.biopharma-reporter.com/Article/2020/06/02/Novavax-acquires-Praha-Vaccines 2. Pharmaceutical Technology (2020). "Novavax Covid-19 Vaccine Manufacturing Facility" https://www.pharmaceutical-technology.com/projects/novavax-covid-19-vaccine-manufacturing-facility/
Comp_34	AGC Biologics	Søborg, Copenhagen, Denmark	Denmark	Copenhagen	1. Novavax’ Matrix-M™ Adjuvant for Novel COVID-19 vaccine (NVX-CoV2373)	Bioprocessing and formulation		Novavax candidate - NVX- CoV2373- Protein-Subunit	1. AGC Biologics (2020). "AGC Biologics Expands Partnership with Novavax" https://www.agcbio.com/news/agc-biologics-expands-partnership-with-novavax 2. AGC Biologics (2021). "AGC Biologics’ Heidelberg Facility to Further Supply Plasmid DNA for COVID-19 Vaccine" https://www.agcbio.com/news/agc-biologics-heidelberg-facility-to-further-supply-plasmid-dna-for-covid-19-vaccine
Comp_35	Statens Serum Institut (now called AJ Vaccines- acquired by AJ Pharma)	Copenhagen, Denmark	Denmark	Copenhagen	BCG vaccine Polio (IPV Vaccine SSI) Picovax- Polio Vaccine - Inactivated (IPV)	Bioprocessing and formulation	BCG Vaccine, Polio Vaccine	BCG Vaccine- Live attenuated Picovax- Inactivated	1. Statens Serum Institut. Vaccine Development. https://en.ssi.dk/about-us/contact/departments/v/vaccine-development (webpage no longer available) 2. Statens Serum Institut. Contract GMP/GCP Services. https://en.ssi.dk/products-and-services/contract-gmp-gcp-services (webpage no longer available) 3. WHO Prequalified Vaccines. https://extranet.who.int/pqweb/vaccines/prequalified-vaccines 4. Statens…
Comp_36	Bavarian Nordic	Hellerup, Denmark	Denmark		1. Smallpox/Monekypox vaccine (JYNNEOS® / IMVAMUNE® / IMVANEX®) 2. Rabies Vaccine (Rabipur® / RabAvert®) 3. Ebola Vaccine (MVABEA® - Janssen)	1. Bioprocessing and formulation, 2. Fill, Finish and Packaging		JYNNEOS® / IMVAMUNE® / IMVANEX®- Live attenuated Rabipur® / RabAvert- Inactivated	1. Bavarian Nordic. Our Products. https://www.bavarian-nordic.com/what-we-do/products.aspx 2. Bavarian Nordic. Manufacturing. https://www.bavarian-nordic.com/manufacturing/manufacturing.aspx
Comp_37	Egyptian Holding Company for Biological Products and Vaccines (VACSERA)	Giza, Egypt	Egypt	Giza	1. COVID-19 (VACSERA-SinoVac)- Fill & Finish. Unsure if API is manufactured locally as well 2. Tetanus Toxoid Vaccine (Toxovac) 3. Diphtheria and Tetanus Toxoid (DT Vaccine, Divac vaccine) 4. Meningococcal Vaccine (Mencevax) 5. Cholera Vaccine 6. Typhoid Vaccine (Tyvac) Vacsera has been documented to produce locally manufactured vaccines, including all upstream and downstream processes: productio…	1. Bioprocessing and formulation, 2. Fill, Finish and Packaging		Sinovac-CoronaVac- Whole Inactivated Toxovac- Toxoid Divac - Toxoid	1. Carnegie Endowment for International Peace (2021). "Is There Any COVID-19 Vaccine Production in Africa?" https://carnegieendowment.org/2021/09/13/is-there-any-covid-19-vaccine-production-in-africa-pub-85320 2. African Vaccine Manufacturing Initiative (2017). "VMPA Study: Vaccine Manufacturing and Procurement in Africa" https://www.avmi-africa.org/wp-content/uploads/2017/09/VMPA-Study-e-book.pd…
Comp_38	Minapharm Pharmaceuticals	Cairo, Egypt	Egypt	Cairo	1. COVID-19 (Sputnik V)- Manufacture and Fill & Finish	1. Bioprocessing and formulation, 2. Fill, Finish and Packaging		Sputnik V- Viral Vector	1. Carnegie Endowment for International Peace (2021). "Is There Any COVID-19 Vaccine Production in Africa?" https://carnegieendowment.org/2021/09/13/is-there-any-covid-19-vaccine-production-in-africa-pub-85320 2. Contract Pharma (2021). "RDIF, Minapharm to Make Over 40M Doses of the Sputnik V Vaccine in Egypt" https://www.contractpharma.com/content-microsite/covid-19/2021-04-23/rdif-minapharm-to-…
Comp_39	BioGeneric Pharma (subsidiary of Pharco)	Cairo, Egypt	Egypt	Cairo	1. COVID-19 (Sputnik V)- Manufacture and Fill & Finish	1. Bioprocessing and formulation, 2. Fill, Finish and Packaging		Sputnik V- Viral Vector	1. Carnegie Endowment for International Peace (2021). "Is There Any COVID-19 Vaccine Production in Africa?" https://carnegieendowment.org/2021/09/13/is-there-any-covid-19-vaccine-production-in-africa-pub-85320 2. PR Newswire (2020). "RDIF and Pharco agree to supply 25 million doses of Sputnik V vaccine to Egypt" https://www.prnewswire.com/ae/news-releases/rdif-and-pharco-agree-to-supply-25-millio…
Comp_40	Sanofi	Paris, France	France	Marcy-l'Étoile, Neuville-sur-Saône, Val-de-Reuil (Eure)	COVID-19 Vaccine Janssen- "will manufacture finished product" whooping cough diphtheria influenza (Panenza- Influenza, Pandemic (H1N1), Vaxigrip) hepatitis A and B Haemophilus influenzae type B infections (ActHIB®) poliomyelitis (ImoVax Polio) tetanus (Tetavax) rabies typhoid yellow fever STAMARIL Dengue (Dengvaxia) Diphtheria-Tetanus-Pertussis (acellular)-Hepatitis B-Haemophilus influenzae type …	1. Bioprocessing and formulation, 2. Fill, Finish and Packaging	Haemophilus influenzae type b, Dengue Vaccine, Diphtheria-Tetanus-Pertussis (acellular)-Hepatitis B-Haemophilus influenzae type b-Polio (Inactivated), Polio Vaccine, Influenza Vaccine, Yellow Fever, Tetanus toxoid, Typhoid, Rabies	Vaxigrip- Split virion, inactivated Panenza- Inactivated ActHIB- Conjugate Subunit ImoVax Polio- Inactivated Tetavax- Toxoid STAMARIL- Live attenuated Dengvaxia- Live attenuated, Recombinant Hexaxim- Acellular, rDNA, Inactivated, Conjugate Opvero- Live attenuated Typhim Vi- Polysaccharide Subunit Verorab- Inactivated	1. European Medicines Agency (2021). "Increase in manufacturing capacity for COVID-19 vaccines from Janssen, Moderna and BioNTech/Pfizer". https://www.ema.europa.eu/en/news/increase-manufacturing-capacity-covid-19-vaccines-janssen-moderna-biontech-pfizer 2. Sanofi in France. Vaccination, a simple act to save lives. https://www.sanofi.fr/fr/nos-domaines-therapeutiques/vaccins 3. WHO Prequalified V…
Comp_41	Delpharm	Paris, France	France	Saint-Rémy-sur-Avre (Eure-et-Loir)	Pfizer-BioNTech - Fill & Finish	Fill, Finish and Packaging		Pfizer-BioNTech COVID-19 vaccine- RNA	1. Le Figaro (2021). "Covid-19: where are the factories that will produce the vaccines in France" https://www.lefigaro.fr/societes/covid-19-quels-sont-les-sites-qui-produiront-les-vaccins-en-france-20210203
Comp_42	AGC Biologics	Søborg, Copenhagen, Denmark	Germany	Heidelberg	Plasmid DNA (pDNA) starting material for the Pfizer-BioNTech COVID-19 vaccine	Bioprocessing and formulation		Pfizer-BioNTech COVID-19 vaccine- RNA	1. AGC Biologics (2021). "AGC Biologics’ Heidelberg Facility to Further Supply Plasmid DNA for COVID-19 Vaccine" https://www.agcbio.com/news/agc-biologics-heidelberg-facility-to-further-supply-plasmid-dna-for-covid-19-vaccine
Comp_43	BioNTech SE	Mainz, Germany	Germany	Idar-Oberstein, Martinsried, Neuried, and Berlin	COVID-19 (Pfizer Covid vaccine)	Unclear		Pfizer-BioNTech COVID-19 vaccine- RNA	1. BioNTech. Production Network. https://www.biontech.com/int/en/home/manufacturing-and-services/production-network.html
Comp_44	Dermapharm	Grünwald, Germany	Germany		COVID-19 (Pfizer)- manufacture the bulk lipid supply used for encapsulation	Bioprocessing and formulation		Pfizer-BioNTech COVID-19 vaccine- RNA	1. The Chemical Engineer (2020). "Attention turns to vaccine production following successful trials" https://www.thechemicalengineer.com/news/attention-turns-to-vaccine-production-following-successful-trials-mag/
Comp_45	Curevac	Tübingen, Germany	Germany		Multiple vaccines in pipeline				1. CureVac. Pipeline. https://www.curevac.com/en/pipeline/
Comp_46	Serum Institute of India	Pune, India	India	Pune	1. COVID-19 (Covishield- AstraZeneca COVID-19 vaccine, CovoVax - Novovax COVID-19 vaccine) 2. Tuberculosis (TuberVac) 3. Diptheria and Tetanus Vaccines 4. Rabies (Rabivax) 5. MMR (Tresivac) 6. Haemophilus influenzae type b Conjugate Vaccine 7. Hep B vaccine 8. Measles and Rubella Vaccine, Live, Attenuated 9. Measles, Mumps and Rubella Vaccine, Live, Attenuated 10. Meningococcal A Conjugate 5 micr…	1. Bioprocessing and formulation, 2. Fill, Finish and Packaging	BCG Vaccine, Diphtheria-Tetanus-Pertussis, "Diphtheria , Tetanus, Pertussis and Hepatitis B Vaccine Adsorbed", "Diphtheria, Tetanus, Pertussis, Hepatitis B and Haemophilus influenzae type b Conjugate Vaccine", H. influenzae Type b, Measles, Measles Rubella, MMR, Meningococcus, Influenza Vaccine, Pneumococcal pneumonia, Polio Vaccine, Rotavirus, Rabies, Rubella, Tetanus toxoid	AstraZeneca COVID-19 vaccine - Viral Vector Novavax - NVX- CoV2373- Protein-Subunit TuberVac- Live attenuated Rabivax-S- Inactivated Tresivac - Live attenuated Haemophilus influenzae type b Conjugate Vaccine - Conjugate Subunit MenAfriVac - Subunit polysaccahride, conjugate Nasovac-S - Live attenuated ROTASIIL - Live attenuated	1. Serum Institute of India. Products. https://www.seruminstitute.com/products.php 2. Serum Institute of India. About Us. https://www.seruminstitute.com/about_us.php 3. WHO Prequalified Vaccines. https://extranet.who.int/pqweb/vaccines/prequalified-vaccines
Comp_47	Bharat Biotech International Limited	Hyderabad, Telangana, India	India	Hyderabad, Telangana Ankaleshwar, Gujarat Mallur, Karnataka Pune, Maharashtra	1. H. influenzae b (Biohib) 2. Polio (Biopolio) 3. DTP (Comvac) 4. COVID-19 (Covaxin) 5. Influenza (HNVAC) 6. Rabies Vaccine (IndiRAB) 7. Japanese Encephalitis (JE) Vaccine (JENVAC) 8. Rotavirus (Rotavac) 9. Typhoid Conjugate - Typbar-TCV	1. Bioprocessing and formulation, 2. Fill, Finish and Packaging	Polio Vaccine, Rotavirus, Typhoid	Biohib - Subunit polysaccahride, conjugate Biopolio - Live attenuated Comvac - Toxoid, Acecullar/Subunit Covaxin - Inactivated HNVAC - Inactivated IndiRAB - Inactivated JENVAC - Inactivated Rotavac - Live attenuated Typbar-TCV - Conjugate Subunit	1. Bharat Biotech. Manufacturing Facilities. https://www.bharatbiotech.com/manufacturing_facilities.html 2. Bharat Biotech. products. https://www.bharatbiotech.com/ 3. WHO Prequalified Vaccines. https://extranet.who.int/pqweb/vaccines/prequalified-vaccines
Comp_48	Virchow Biotech	Hyderabad, Telangana, India	India	Hyderabad	COVID-19 (Sputnik V)	Unclear		Sputnik V- Viral Vector	1. Reuters (2021). "India's Virchow Biotech to make Russia's Sputnik V shot in India" https://www.reuters.com/article/health-coronavirus-russia-vaccine-india/indias-virchow-biotech-to-make-russias-sputnik-v-shot-in-india-idUSKBN2BE0TC
Comp_49	Gland Pharma	Hyderabad, Telangana, India	India	Hyderabad	COVID-19 (Sputnik V)	Fill, Finish and Packaging		Sputnik V- Viral Vector	1. Endpoints News (2021). "Covid-19 manufacturing roundup: AstraZeneca denies stockpiling claims; Virchow Biotech to make Sputnik V vaccine in India — Reuters" https://endpts.com/covid-19-manufacturing-roundup-astrazeneca-denies-stockpiling-claims-virchow-biotech-to-make-sputnik-v-vaccine-in-india-reuters/ 2. Mint (2021). "Drugmakers set up vaccine lines" https://www.livemint.com/news/india/drugm…
Comp_50	Stelis Biopharma	Bengaluru, Karnataka, India	India		COVID-19 (Sputnik V)	Unclear		Sputnik V- Viral Vector	1. Endpoints News (2021). "Covid-19 manufacturing roundup: AstraZeneca denies stockpiling claims; Virchow Biotech to make Sputnik V vaccine in India — Reuters" https://endpts.com/covid-19-manufacturing-roundup-astrazeneca-denies-stockpiling-claims-virchow-biotech-to-make-sputnik-v-vaccine-in-india-reuters/
Comp_51	Haffkine Institute	Mumbai, India	India	Mumbai	COVID-19 (Covaxin)- Fill & Finish. Unclear about manufacture Polio Vaccine (Bivalent type 1&3 Oral Poliomyelitis vaccine) Monovalent type 1 Oral Poliomyelitis vaccine, IP (mOPV1) Polioviral vaccine	Fill, Finish and Packaging	Polio Vaccine	Covaxin - Inactivated	1. The New Indian Express (2021). "Haffkine to start manufacturing 22.8 crore Covaxin doses from February 2022" https://www.newindianexpress.com/nation/2021/jun/03/haffkine-to-start-manufacturing228-crore-covaxin-doses-from-february-2022-2310946.html 2. WHO Prequalified Vaccines. https://extranet.who.int/pqweb/vaccines/prequalified-vaccines
Comp_52	Hetero Biopharma	Hyderabad, Telangana, India	India		COVID-19 (Sputnik V)- "repurposing its biopharma manufacturing lines"	Bioprocessing and formulation		Sputnik V- Viral Vector	1. Mint (2021). "Drugmakers set up vaccine lines" https://www.livemint.com/news/india/drugmakers-set-up-vaccine-lines-11611858170377.html 2. Economic Times (2020). "Hetero to produce over 100 million doses of Sputnik V vaccine in India" https://health.economictimes.indiatimes.com/news/pharma/rdif-hetero-to-produce-over-100-million-doses-of-sputnik-v-vaccine-in-india/79443469
Comp_53	Biological E	Hyderabad, Telangana, India	India	Hyderabad	Tetanus Vaccine Diphtheria, Pertussis, Tetanus, Hepatitis B and Hib Pentavalent Vaccine Japanese Encephalitis Vaccine (Jeeva) Measles and Rubella Vaccine (Live) (Attenuated, Freeze Dried) Diphtheria-Tetanus (reduced antigen content)- Be Td Diphtheria-Tetanus-Pertussis (whole cell)-Hepatitis B-Haemophilus influenzae type b Tetanus Toxoid TYPHIBEV (Typhoid Vaccine) Website mentions: "vaccine manufa…	1. Bioprocessing and formulation, 2. Fill, Finish and Packaging	Japanese Encephalitis, Measles Rubella, Adsorbed DT Vaccine, "Diphtheria, Tetanus, Pertussis, Hepatitis B and Haemophilus influenzae type b Conjugate Vaccine", Tetanus toxoid, Typhoid	JEEV™- Inactivated Tetanus Toxoid- Toxoid TYPHIBEV- Conjugate Subunit	1. Biological E. Product Portfolio. https://www.biologicale.com/Vaccines_Biologics/products.html 2. Biological E. Manufacturing. https://www.biologicale.com/Vaccines_Biologics/manufacturing.html 3. WHO Prequalified Vaccines. https://extranet.who.int/pqweb/vaccines/prequalified-vaccines
Comp_54	Biofarma	Bandung, West Java, Indonesia	Indonesia	Bandung	1. Influenza (Flubio Influenza vaccine) 2. Japanese Encephalitis vaccine 3. Measles Rubella vaccine 4. BCG vaccine 5. BIO- Td vaccine (Td adsorb vaccine) 6. COVID-19 (Cov2Bio- CoronaVac- Sinovac vaccine) - Fill & Finish 7. DTP vaccine- Pentabio 8. Recombinant HepB vaccine 9 Meningococcis (MenciVax) 10. Oral Poliomyelitis vaccine 11. Varicella Vaccine 12. Measles vaccine 13. Monovalent Oral Poliom…	1. Bioprocessing and formulation, 2. Fill, Finish and Packaging	Adsorbed DT Vaccine, Polio Vaccine, Measles, Diphtheria-Tetanus-Pertussis, Tetanus toxoid	Flubio- Inactivated BCG- Live attenuated Pentabio - Toxoid, Acecullar/Subunit, Inactivated, Conjugate Mencevax - Subunit polysaccharide Sinovac-CoronaVac- Whole Inactivated	1. DCVMN. Biofarma. https://dcvmn.org/member/biofarma/ 2. Biofarma. Our product. https://www.biofarma.co.id/en/our-product 3. Biofarma (2021). "The Covid-19 Vaccine Can Be Used in Indonesia" https://www.biofarma.co.id/en/latest-news/detail/the-covid19-vaccine-can-be-used-in-indonesia 4. WHO Prequalified Vaccines. https://extranet.who.int/pqweb/vaccines/prequalified-vaccines
Comp_55	Pasteur Institute of Iran	Tehran, Iran	Iran	Tehran	1. COVID-19 (Pasteurcovac - Soberana 02) - Unsure which stage? 2. Rabies vaccine 3. Tuberculosis BCG vaccine 4. Hep B vaccine	Unclear		Soberana 02/Pasteurvac- Recombinant conjugate	1. Nature (2021). "Iran hopes to defeat COVID with home-grown crop of vaccines" https://www.nature.com/articles/d41586-021-02216-z
Comp_56	Shifa Pharmed Industrial Group		Iran		1. COVID-19 (COVIran Barekat)	Unclear		COVIran Barekat- Inactivated	1. Nature (2021). "Iran hopes to defeat COVID with home-grown crop of vaccines" https://www.nature.com/articles/d41586-021-02216-z 2. Reuters (2020). "Iran starts human testing of first domestic COVID-19 vaccine" https://www.reuters.com/article/us-health-coronavirus-iran-vaccine-idUSKBN2930RE
Comp_57	GlaxoSmithKline	Brentford, United Kingdom	Italy	Siena	Meningococcal b vaccine (Bexsero) DPT (Boostrix) HPV (cervarix) Hep A (Havrix) Haemophilus influenzae b (Hiberix) MMR (Priorix) Meningococcal ACYW-135 (conjugate vaccine)- Menveo	Unclear	Meningococcus	Bexsero - Boostrix - Toxoid, Acecullar/Subunit Cervarix - VLP Havrix - Inactivated Priorix - Live attenuated Hiberix - Conjugate Subunit Menveo - Subunit polysaccharide, conjugate	1. GSK in Italy. Vaccines. https://it.gsk.com/it-it/prodotti/vaccini/#m-p 2. WHO Prequalified Vaccines. https://extranet.who.int/pqweb/vaccines/prequalified-vaccines
Comp_58	Catalent, Inc	Somerset, New Jersey, USA	Italy	Anagni	1. AstraZeneca COVID-19 vaccine - Fill and Finish	Fill, Finish and Packaging		AstraZeneca COVID-19 vaccine - Viral Vector	1. Catalent (2020). "Catalent Signs Agreement with AstraZeneca to Manufacture COVID-19 Vaccine Candidate" https://www.catalent.com/catalent-news/catalent-signs-agreement-with-astrazeneca-to-manufacture-covid-19-vaccine-candidate/
Comp_59	Avara	Norman, OK, USA	Italy	Liscate	Offers fill and finish capacity	Fill, Finish and Packaging			1. Avara Pharmaceutical Services. https://www.avara.com/ 2. Avara Pharmaceutical Services (2020). "Avara Liscate Facility Welcomes 2020 On a High!" https://www.aiac.com/news/2019/3/11/monmouth-glacier-ak-e7j2m-szwsh
Comp_60	Takeda Pharmaceuticals	Tokyo, Japan	Japan	Hikari	1. Measles Rubella vaccine 2. Mumps vaccine 3. Diphtheria Tetanus toxoid 4. Seasonal Flu vaccine (with Denka and Kaketsuken) 5. Varicella (with Biken) 6 JE vaccine (with Biken) 7. COVID-19 (TAK-019- Novavax COVID)- vaccine) Manufacture and Fill & Finish	1. Bioprocessing and formulation, 2. Fill, Finish and Packaging		Novavax - NVX- CoV2373- Protein-Subunit	1. Takeda. Vaccines. https://www.takeda.com/what-we-do/areas-of-focus/vaccines/ 2. Takeda (2021). "Takeda to Manufacture and Provide 150 Million Doses of Novavax’ COVID-19 Vaccine Candidate to the Government of Japan" https://www.takeda.com/newsroom/newsreleases/2021/takeda-to-manufacture-and-provide-150-million-doses-of-novavax-covid-19-vaccine-candidate-to-the-government-of-japan/ 3. Takeda (20…
Comp_61	Biken	Osaka, Japan	Japan		1. Influenza (Flubik) 2. JE vaccine (Jebik V) 3. DTP + Polio (Tetrabik) 4. Varicella Vaccine 5. Measles and Rubella Vaccine (Mearubik)	Unclear		Flubik - Inactivated, split virion Jebik V - Inactivated Tetrabik - Toxoid, Acellular/Subunit, Inactivated Mearubik - Live attenuated	1. Biken. Products. https://www.biken.or.jp/english/about_biken/products
Comp_62	Karaganda lab		Kazakhstan		COVID-19 (Sputnik V)	Unclear		Sputnik V- Viral Vector	1. Reuters (2020). "Kazakhstan has started production of Russia's Sputnik V vaccine -RDIF" https://www.reuters.com/article/us-health-coronavirus-vaccine-kazakhstan-idUSKBN28V12J 2. USAID (2021). Ensuring Kazakhstan's Uninterrupted Access to Safe Medicines. https://www.usaid.gov/kazakhstan/news/ensuring-kazakhstans-uninterrupted-access-safe-medicineshttps://www.usaid.gov/kazakhstan/news/ensuring-k…
Comp_63	Laboratorios Liomont	Cuajimalpa, Mexico	Mexico	Cuajimalpa, Ocoyoacac	1. AstraZeneca COVID-19 vaccine - Fill and Finish	Fill, Finish and Packaging		AstraZeneca COVID-19 vaccine - Viral Vector	1. Reuters (2020). "Argentine firm behind AstraZeneca COVID vaccine Latam production sees April/May launch" https://www.reuters.com/article/us-health-coronavirus-argentina-vaccine-idUSKCN25A2YI 2. PAHO (2021). "PAHO welcomes first WHO emergency use listing of COVID-19 vaccine produced in Latin America" https://www.paho.org/en/news/23-12-2021-paho-welcomes-first-who-emergency-use-listing-covid-19-…
Comp_64	Biological and Reactive Laboratories of Mexico (Birmex)	Mexico City, Mexico	Mexico	Mexico	1. COVID-19 (CanSino vaccine )- Fill & Finish 2. Polio- Vacuna Antipoliomielítica Bivalente Oral 3. DT vaccine 4. Seasonal and pandemic influenza vaccine- manufacture and Fill & finish Unclear about manufacture for others	Fill, Finish and Packaging		CanSino- Convidecia COVID-19 Vaccine - Viral Vector Birmex Seasonal and pandemic influenza vaccine- Inactivated, split virion	1. Ponce-de-Leon S, Velazquez-Fernandez R, Bugarin-González J, García-Bañuelos P, Lopez-Sotelo A, Jimenez-Corona ME, Padilla-Catalan F, Cervantes-Rosales R. Domestic influenza vaccine production in Mexico: a state-owned and a multinational company working together for public health. Vaccine. 2011 Jul 1;29 Suppl 1:A26-8. doi: 10.1016/j.vaccine.2011.04.121. PMID: 21684424. 2. Gobierno de Mexico (20…
Comp_65	Landsteiner Scientific	Mexico City, Mexico	Mexico	Mexico	1. COVID-19 (Sputnik V) Unclear whether manufacture or Fill & Finish	Unclear		Sputnik V- Viral Vector	1. Landsteiner Scientific, laboratorio farmacéutico. https://www.landsteiner.com/en/laboratory/ (webpage not loading) 2. FDA News (2020). "Landsteiner Scientific to Distribute Russia’s COVID-19 Vaccine in Mexico" https://www.fdanews.com/articles/198943-landsteiner-scientific-to-distribute-russias-covid-19-vaccine-in-mexico
Comp_66	Société Thérapeutique Marocaine (Sothema)	Bouskoura, Morocco	Morocco	Bouskoura	1. COVID-19 (Sinopharm BIBP vaccine)- Fill & Finish	Fill, Finish and Packaging		Sinopharm COVID-19 (BBIBP-CorV, COVILO) - Inactivated	1. Carnegie Endowment for International Peace (2021). "Is There Any COVID-19 Vaccine Production in Africa?" https://carnegieendowment.org/2021/09/13/is-there-any-covid-19-vaccine-production-in-africa-pub-85320 2. Morocco Embassy. "Morocco to Start Manufacturing COVID-19 Vaccine" https://www.moroccoembassy.co.za/morocco-in-the-news/484-morocco-to-start-manufacturing-covid-19-vaccine 3. The Pharma …
Comp_67	Galenica	Casablanca, Morocco	Morocco	Casablanca	1. COVID-19 (Sputnik V)- Unclear if it is Manufacturing and/or fill & finish	Unclear		Sputnik V- Viral Vector	1. Tony Blair Institute for Global Change. "Vaccine Manufacturing in Africa: What It Takes and Why It Matters" https://www.institute.global/insights/public-services/vaccine-manufacturing-africa-what-it-takes-and-why-it-matters 2. Morocco World News (2021). "COVID: Morocco To Manufacture Russian Vaccine Sputnik V" https://www.moroccoworldnews.com/2021/10/345076/covid-morocco-to-manufacture-russian…
Comp_68	Bilthoven Biologicals (acquired by Cyrus Poonwala group)	Bilthoven, Netherlands	Netherlands	Bilthoven	1. Polio Vaccine 2. Diphtheria tetanus polio combination vaccine (DT-IPV) 3. Tetanus vaccines	1. Bioprocessing and formulation, 2. Fill, Finish and Packaging	Polio Vaccine	Bilthoven Biologicals IPV- Inactivated	1. Bilthoven Biologicals. Our products. https://www.bbio.nl/en/what-we-produce/product-overview/ 2. The Pharma Letter (2012). "Bilthoven Biologicals acquired by Serum Institute of India" https://www.thepharmaletter.com/article/bilthoven-biologicals-acquired-by-serum-institute-of-india 3. WHO Prequalified Vaccines. https://extranet.who.int/pqweb/vaccines/prequalified-vaccines
Comp_69	BioConnection	Oss, Netherlands	Netherlands		AdaptVac COVID-19 vaccine	Fill, Finish and Packaging		AdaptVac COVID-19- Virus-like particle	1. BioConnection (2020). "AdaptVac partners with BioConnection to manufacture their COVID-19 vaccine" https://bioconnection.eu/news/adaptvac-partners-with-bioconnection-to-manufacture-their-covid-19-vaccine/
Comp_70	National Institute of Health (NIH)	Islamabad, Pakistan	Pakistan	Islamabad	1. COVID-19 (PakVac- CanSino vaccine)- Fill & Finish 2. Rabies Vaccine 3. Measles Vaccine 4. Typhoid-Cholera Vaccine 5. Typhoid Vaccine 6. Tetanus toxoid vaccine	1. Bioprocessing and formulation, 2. Fill, Finish and Packaging		CanSino- Convidecia COVID-19 Vaccine - Viral Vector	1. Reuters (2021). "Pakistan produces Chinese CanSinoBio COVID vaccine, brands it PakVac" https://www.reuters.com/world/asia-pacific/pakistan-produces-chinese-cansinobio-covid-vaccine-brands-it-pakvac-2021-06-04/ 2. National Institute of Health - Islamic Republic of Pakistan. Vaccine and Biological Products Center. https://www.nih.org.pk/vaccine-and-biological-products-center 3. National Institut…
Comp_71	AMSON Vaccines & Pharmaceuticals Ltd	Islamabad, Pakistan	Pakistan	Islamabad	1. Tetanus Vaccine (Imatet) 2. Typhoid fever (TYPBAR) 3. Hepatitis B Vaccine (Amvax-B) Has manufacturing capacity, website doesn't mention fill and finish	Bioprocessing and formulation		Imatet- Toxoid Amvax-B- Recombinant Protein Typbar-TCV- Conjugate Subunit	1. Amson Vaccines & Pharma (Pvt). Our Vaccines. http://amson.org.pk/products/vaccines/#1511688311032-086ebfa1-82e0
Comp_72	Glovax Biotech	Manila, Philippines	Philippines		1. COVID-19 (EuCorVac-19) - Fill and Finish to start in 2022	Fill, Finish and Packaging		EuCorVac-19 - Protein Subunit	1. Philippine News Agency (2021). "PH eyed as next gen Covid vaccine manufacturing site" https://www.pna.gov.ph/articles/1132120 2. Business Inquirer (2021). "Glovax to start vaccine ‘form/fill and finish’ operations in 2022" https://business.inquirer.net/321275/glovax-to-start-vaccine-form-fill-and-finish-operations-in-2022
Comp_73	Binnopharm Group	Moscow, Russian Federation	Russian Federation	Zelenograd	1. Sputnik V 2. HPV 3. rotavirus 4. pneumococcal vaccines	1. Bioprocessing and formulation, 2. Fill, Finish and Packaging		Sputnik V- Viral Vector	1. GSK (2010). "GlaxoSmithKline and JSC Binnopharm enter vaccine production alliance in Russia" https://www.gsk.com/en-gb/media/press-releases/glaxosmithkline-and-jsc-binnopharm-enter-vaccine-production-alliance-in-russia/ 2. BioSpectrum (2021). "Bahrain to establish production of Sputnik V vaccine" https://www.biospectrumasia.com/news/86/18296/bahrain-to-establish-production-of-sputnik-v-vaccine…
Comp_74	Gamaleya Research Institute of Epidemiology and Microbiology .	Moscow, Russian Federation	Russian Federation		Sputnik V Ebola virus vaccine	Unclear		Sputnik V- Viral Vector	1. Sputnik V. The Gamaleya Center. https://sputnikvaccine.com/about-us/
Comp_75	R-Pharm	Moscow, Russian Federation	Russian Federation	Moscow	Sputnik V	Unclear		Sputnik V- Viral Vector	1. CleanRoom Technology (2020). "Wiskind assists Moscow R-Pharm to build Covid-19 vaccine plant" https://www.cleanroomtechnology.com/news/article_page/Wiskind_assists_Moscow_R-Pharm_to_build_Covid-19_vaccine_plant/173321
Comp_76	Petrovax	Moscow, Russian Federation	Russian Federation		Grippol® Plus: (Influenza vaccine) Prevenar® 13 (13-valent pneumococcal polysaccharide adsorbed vaccine)	1. Bioprocessing and formulation, 2. Fill, Finish and Packaging		Grippol® Plus- Inactivated Prevnar 13- Conjugate Subunit	1. Petrovax (2020). "Petrovax and Cansino Biologics are to launch Phase III International Clinical Trial of the potential COVID-19 Vaccine in Russia" https://petrovax.com/press_centre/news/2020/1878/ 2. Petrovax. Products. https://petrovax.com/medication/catalog/ 3. Pharma Boardroom. Petrovax Pharm. https://pharmaboardroom.com/directory/petrovax-pharm/
Comp_77	Pasteur Institute in Dakar	Dakar, Senegal	Senegal	Dakar	1. Yellow Fever Vaccine	1. Bioprocessing and formulation, 2. Fill, Finish and Packaging	Yellow Fever	Pasteur Institut Yellow Fever Vaccine- Live attenuated	1. African Vaccine Manufacturing Initiative (2017). "VMPA Study: Vaccine Manufacturing and Procurement in Africa" https://www.avmi-africa.org/wp-content/uploads/2017/09/VMPA-Study-e-book.pdf 2. WHO (2021). "What is Africa’s vaccine production capacity?" https://www.afro.who.int/news/what-africas-vaccine-production-capacity 3. WHO Prequalified Vaccines. https://extranet.who.int/pqweb/vaccines/preq…
Comp_78	Torlak Institute	Belgrade, Serbia	Serbia	Belgrade	Ditevaksal-T ® - diphtheria and tetanus vaccine, adsorbed Ditevaksal-T ® - diphtheria and tetanus vaccine for adults, adsorbed Aldipete-T® - diphtheria, tetanus and pertussis vaccine, adsorbed BCG vaccine freeze-dried Tetavaksal-T® - tetanus vaccine, adsorbed TorVaxFlu® - influenza vaccine (fragmented virus, inactivated)	Unclear		Ditevaksal-T - Toxoid Aldipete-T - Toxoid, Acecullar/Subunit, Inactivated, TorVaxFlu - Inactivated	1. WHO (2022). "Sustaining local influenza vaccine production in Serbia" https://www.who.int/news/item/03-02-2022-sustaining-local-influenza-vaccine-production-in-serbia 2. Torlak Institute. Bacterial Vaccines. http://www.torlakinstitut.com/en/page/4/Bacterial+Vaccines 3. Torlak Institute. Viral Vaccines. http://www.torlakinstitut.com/en/page/55/Viral+vaccines
Comp_79	GlaxoSmithKline	Brentford, United Kingdom	Singapore	Tuas Biomedical Park	1. Shingles Zoster Vaccine Recombinant, Adjuvanted (Shingrix) 2. pneumococcal conjugate vaccine 3. Hib (Haemophilus influenzae type b) "supplying the active ingredient" "manufacturing the active ingredient"	Bioprocessing and formulation		Shingrix- Recombinant protein	1. BioSpectrum (2022). "GSK Singapore launches Shingrix vaccine against shingles (herpes zoster)" https://www.biospectrumasia.com/news/37/19562/gsk-singapore-launches-shingrix-vaccine-against-shingles-herpes-zoster.html 2. GSK in Singapore. https://www.gsk.com/en-gb/locations/singapore/#tab-1-4
Comp_80	Thermo Fisher Scientific	Waltham, MA, USA	Singapore		Possible Fill and Finish sites to open soon early 2022				1. Fierce Pharma (2020). "Thermo Fisher will add 2 new filling lines to global expansion plans with $130M Singapore plant" https://www.fiercepharma.com/manufacturing/thermo-fisher-will-add-2-new-filling-lines-to-global-expansion-plans-at-130m#:~:text=Thermo%20Fisher%20Scientific%20will%20dole,online%20in%202022%2C%20Thermo%20said.
Comp_81	Aspen Pharmacare	Durban, South Africa	South Africa	Durban	1. COVID-19 (Aspenovax- J&J COVID-19 vaccine)- Fill & Finish	Fill, Finish and Packaging		J&J/Janssen COVID-19 vaccine- Viral Vector	1. Carnegie Endowment for International Peace (2021). "Is There Any COVID-19 Vaccine Production in Africa?" https://carnegieendowment.org/2021/09/13/is-there-any-covid-19-vaccine-production-in-africa-pub-85320 2. Reuters (2021). "S.Africa's Aspen aims to sharply increase COVID-19 vaccine capacity" https://www.reuters.com/business/healthcare-pharmaceuticals/safricas-aspen-aims-sharply-increase-cov…
Comp_82	The Biovac Institute	Cape Town, South Africa	South Africa	Cape Town	1. COVID-19 (Pfizer/BioNTech COVID vaccine)- Fill & Finish 2. BCG vaccine 3. Measles Vaccine 4. Pneumococcal Conjugate Vaccine 5. Hepatitis B Vaccine 6. Diphtheria, Tetanus, Pertussis, Poliomyelitis, Haemophilus influenzae b infection and Hepatitis B hexavalent vaccine 7. Tetanus Toxoid Vaccine	Fill, Finish and Packaging		Pfizer-BioNTech COVID-19 vaccine- RNA	1. Reuters (2021). "South Africa's Biovac to start making Pfizer-BioNTech COVID-19 vaccine in early 2022 - exec" https://www.reuters.com/business/healthcare-pharmaceuticals/south-africas-biovac-start-making-pfizer-biontech-covid-19-vaccine-early-2022-2021-12-06/ 2. Reuters (2021). "South African firm to help make Pfizer/BioNTech COVID vaccine" https://www.reuters.com/business/healthcare-pharmaceu…
Comp_83	Afrigen Biologics & Vaccines	Cape Town, South Africa	South Africa	Cape Town	Reproduction of Moderna mRNA COVID-19 vaccine				1. Nature (2022). "South African scientists copy Moderna’s COVID vaccine" https://www.nature.com/articles/d41586-022-00293-2
Comp_84	EuBiologics Co	Seoul, Korea	South Korea	Gangwon-do	1. Oral cholera vaccine (Euvichol-Plus®) Also developing COVID-19 vaccine EuCorVac-19	1. Bioprocessing and formulation, 2. Fill, Finish and Packaging		Euvichol-Plus- Inactivated EuCorVac-19 - Protein Subunit	1. BioSpace (2022). "EuBiologics: Phase III Clinical Trial IND Approval of EuCorVac-19, COVID-19 Vaccine Candidate, in South Korea" https://www.biospace.com/article/releases/eubiologics-phase-iii-clinical-trial-ind-approval-of-eucorvac-19-covid-19-vaccine-candidate-in-south-korea/ 2. EuBiologics. Service Overview. http://www.eubiologics.com/eng/sub3_1_2.php 3. EuBiologics. Product Overview. http:…
Comp_85	Novavax AB	Uppsala, Sweden	Sweden		Vaccines in pipeline	Unclear			1. Novavax. Our Pipeline. https://www.novavax.com/science-technology/vaccine-pipeline#nanoflu
Comp_86	Lonza	Basel, Switzerland	Switzerland	Visp	1. COVID-19 (Moderna COVID-19 vaccine)- Manufacturing	Bioprocessing and formulation		Moderna COVID-19 vaccine- RNA	1. Chemical & Engineering News (2020). "Pfizer, Moderna ready vaccine manufacturing networks" https://cen.acs.org/business/outsourcing/Pfizer-Moderna-ready-vaccine-manufacturing/98/i46
Comp_87	Novartis	Basel, Switzerland	Switzerland	Stein	Pfizer-BioNTech COVID-19 Vaccine- Fill and Finish	Fill, Finish and Packaging		Pfizer-BioNTech COVID-19 vaccine- RNA	1. Pharmiweb (2021). "Novartis signs initial agreement to provide manufacturing capacity for Pfizer-BioNTech COVID-19 vaccine" https://www.pharmiweb.com/pwtoday-story/novartis-signs-initial-agreement-to-provide-manufacturing-capacity-for-pfizer-biontech-covid-19-vaccine
Comp_88	BioNet-Asia	Bangkok, Thailand	Thailand	Ayutthaya	1. Recombinant pertussis vaccine- Manufacture 2. Recombinant Tdap Unclear about Fill & Finish	Bioprocessing and formulation			1. BioNet Asia. R&D Pipeline. https://bionet-asia.com/research-development/rd-pipeline/
Comp_89	Siam Bioscience Co., Ltd	Bangkok, Thailand	Thailand		1. AstraZeneca COVID-19 vaccine - Manufacture	Bioprocessing and formulation		AstraZeneca COVID-19 vaccine - Viral Vector	1. The Chemical Engineer (2021). "Thailand: Covid-19 and the Vaccine" https://www.thechemicalengineer.com/features/thailand-covid-19-and-the-vaccine/ 2. AstraZeneca (2021). "AstraZeneca commences new COVID-19 vaccine supply chain in Thailand" https://www.astrazeneca.com/country-sites/thailand/press-release/astrazeneca-commences-new-covid-19-vaccine-supply-chain-in-thailand.html 3. The Diplomat (2…
Comp_90	Queen Saovabha Memorial Institute	Bangkok, Thailand	Thailand	Bangkok	BCG vaccine Rabies vaccine	Fill, Finish and Packaging		BCG - Live attenuated	1. Thai Red Cross Society. Queen Saovabha Memorial Institute. https://english.redcross.or.th/aboutus/department/saovabha/
Comp_91	Pasteur Institute Tunis	Tunis, Tunisia	Tunisia	Tunis	1. Tuberculosis (Intradermal BCG vaccine) manufacturing and Fill & Finish	1. Bioprocessing and formulation, 2. Fill, Finish and Packaging		BCG - Live attenuated	1. African Vaccine Manufacturing Initiative (2017). "VMPA Study: Vaccine Manufacturing and Procurement in Africa" https://www.avmi-africa.org/wp-content/uploads/2017/09/VMPA-Study-e-book.pdf 2. Pasteur Institute Tunis. Vaccines and Serums Produced at the Pasteur Institute of Tunis. http://www.pasteur.tn/index.php?option=com_content&view=article&id=161&Itemid=199
Comp_92	Viscoran Ilac		Turkey		1. Sputnik V	Unclear		Sputnik V- Viral Vector	1. Anadolu Agency (2021). "Russia's Sputnik V vaccine production to start in Turkey" https://www.aa.com.tr/en/latest-on-coronavirus-outbreak/russias-sputnik-v-vaccine-production-to-start-in-turkey/2220974
Comp_93	AstraZeneca	Cambridge, United Kingdom	United Kingdom of Great Britain and Northern Ireland	Oxford	COVID-19 Astrazeneca- Manufacture	Bioprocessing and formulation		AstraZeneca COVID-19 vaccine - Viral Vector	1. AstraZeneca. Manufacturing. https://covid19.astrazeneca.com/en/manufacturing.html 2. BBC News (2021). "Covid vaccine: Why did EU take AstraZeneca to court?" https://www.bbc.com/news/56483766
Comp_94	AstraZeneca	Cambridge, United Kingdom	United Kingdom of Great Britain and Northern Ireland	Keele	COVID-19 Astrazeneca- Manufacture	Bioprocessing and formulation		AstraZeneca COVID-19 vaccine - Viral Vector	1. AstraZeneca. Manufacturing. https://covid19.astrazeneca.com/en/manufacturing.html 2. BBC News (2021). "Covid vaccine: Why did EU take AstraZeneca to court?" https://www.bbc.com/news/56483766
Comp_95	AstraZeneca	Cambridge, United Kingdom	United Kingdom of Great Britain and Northern Ireland	Wrexham	COVID-19 Astrazeneca- Fill and Finish	Fill, Finish and Packaging		AstraZeneca COVID-19 vaccine - Viral Vector	1. AstraZeneca. Manufacturing. https://covid19.astrazeneca.com/en/manufacturing.html 2. BBC News (2021). "Covid vaccine: Why did EU take AstraZeneca to court?" https://www.bbc.com/news/56483766
Comp_96	AstraZeneca	Cambridge, United Kingdom	United Kingdom of Great Britain and Northern Ireland	Liverpool	Influenza vaccine - intranasal Live Attenuated Influenza Vaccine (LAIV)	Bioprocessing and formulation	Influenza Vaccine	Astrazeneca Influenza vaccine - Live attenuated	1. AstraZeneca. AstraZeneca in the United Kingdom. https://careers.astrazeneca.com/united-kingdom 2. WHO Prequalified Vaccines. https://extranet.who.int/pqweb/vaccines/prequalified-vaccines
Comp_97	GlaxoSmithKline	Brentford, United Kingdom	United Kingdom of Great Britain and Northern Ireland	Barnard Castle	Novavax’ COVID-19 vaccine candidate (NVX-CoV2373)- Fill & Finish	Fill, Finish and Packaging		Novavax - NVX- CoV2373- Protein-Subunit	1. GSK. Products. https://public.gsk.co.uk/products.html 2. GSK (2021). "GSK to support manufacture of Novavax’ COVID-19 vaccine" https://www.gsk.com/en-gb/media/press-releases/gsk-to-support-manufacture-of-novavax-covid-19-vaccine/
Comp_98	Catalent	Somerset, New Jersey, USA	USA	Madison, Wisconsin	LUNAR-COV19 - Arcturus mRNA candidate	Bioprocessing and formulation		LUNAR-COV19 - Arcturus mRNA - RNA	1. Catalent (2020). "Arcturus Therapeutics and Catalent Announce Partnership to Manufacture mRNA-Based COVID-19 Vaccine" https://www.catalent.com/catalent-news/arcturus-therapeutics-and-catalent-announce-partnership-to-manufacture-mrna-based-covid-19-vaccine/
Comp_99	Sanofi	Paris, France	USA	Ridgefield, New Jersey	1. COVID-19 (Moderna vaccine)- Fill & Finish Meningococcal ACYW-135 (conjugate vaccine)	Fill, Finish and Packaging	Meningococcus	Moderna COVID-19 vaccine- RNA Meningococcal ACYW-135 (conjugate vaccine)	1. Fierce Pharma (2021). "Sanofi inks 3rd COVID-19 vaccine production pact, this time helping Moderna with fill and finish work" https://www.fiercepharma.com/pharma/sanofi-to-rescue-again-time-helping-moderna-covid-19-vax-production 2. WHO Prequalified Vaccines. https://extranet.who.int/pqweb/vaccines/prequalified-vaccines
Comp_100	Sanofi	Paris, France	USA	Swiftwater, Pennsylvania	1. Fluzone High-Dose Quadrivalent influenza vaccine- Fill & Finish. Unclear about manufacturing Meningococcal ACYW-135 (conjugate vaccine)- Menactra	Fill, Finish and Packaging	Influenza Vaccine, Meningococcus	Fluzone - Inactivated Menactra - Polysaccharide Subunit, Conjugate	1. Sanofi (2021). "Sanofi to build new facility in Canada to increase global availability of high-dose influenza vaccine" https://www.sanofi.com/en/media-room/press-releases/2021/2021-03-31-14-05-00-2202566 2. Times Online (2020). "Sanofi: COVID-19 vaccines for Americans will roll out from Poconos-based plant" https://www.timesonline.com/story/news/politics/government/2020/08/06/sanofi-covid-19-v…
Comp_101	Sanofi	Paris, France	USA	Pearl River, New York	1. Fluzone High-Dose Quadrivalent influenza vaccine - Unclear about which step happens at this facility Meningococcal ACYW-135 (conjugate vaccine)- Menactra	Unclear	Influenza Vaccine, Meningococcus	Fluzone - Inactivated Menactra - Polysaccharide Subunit, Conjugate	1. Fierce Pharma (2021). "Building its world-leading flu vaccine capacity, Sanofi scores FDA nod for $425M plant in PA" https://www.fiercepharma.com/pharma/as-it-builds-capacity-for-flu-vaccine-production-sanofi-gets-fda-nod-for-new-plant-pa 2. Sanofi (2021). "Sanofi to build new facility in Canada to increase global availability of high-dose influenza vaccine" https://www.sanofi.com/en/media-roo…
Comp_102	Pfizer	New York, NY, USA	USA	St. Louis, Missouri	1. COVID-19 (Pfizer-BioNTech COVID-19 Vaccine)- raw material, Protein Formulation Development	Bioprocessing and formulation		Pfizer-BioNTech COVID-19 vaccine- RNA	1. Independent (2020). "The little-known Midwest town carrying America’s vaccine hopes: ‘Everyone is working day and night’" https://www.independent.co.uk/news/world/americas/where-covid-vaccine-made-portage-michigan-pfizer-b1766619.html 2. Pfizer. St. Louis, MO Site Statistics. https://www.pfizer.com/st-louis-mo 3. Chemical & Engineering News (2020). "Pfizer, Moderna ready vaccine manufacturing …
Comp_103	Pfizer	New York, NY, USA	USA	Andover, Massachusetts	1. COVID-19 (Pfizer-BioNTech COVID-19 Vaccine)- purification steps 2. Pneumococcal 13-valent Conjugate Vaccine (Prev(e)nar-13 )	Bioprocessing and formulation		Pfizer-BioNTech COVID-19 vaccine- RNA Prevnar 13 - Conjugate Subunit	1. Independent (2020). "The little-known Midwest town carrying America’s vaccine hopes: ‘Everyone is working day and night’" https://www.independent.co.uk/news/world/americas/where-covid-vaccine-made-portage-michigan-pfizer-b1766619.html 2. Chemical & Engineering News (2020). "Pfizer, Moderna ready vaccine manufacturing networks" https://cen.acs.org/business/outsourcing/Pfizer-Moderna-ready-vacci…
Comp_104	Pfizer	New York, NY, USA	USA	Kalamazoo, Michigan	1. COVID-19 (Pfizer-BioNTech COVID-19 Vaccine)- Fill & Finish	Fill, Finish and Packaging		Pfizer-BioNTech COVID-19 vaccine- RNA	1. Independent (2020). "The little-known Midwest town carrying America’s vaccine hopes: ‘Everyone is working day and night’" https://www.independent.co.uk/news/world/americas/where-covid-vaccine-made-portage-michigan-pfizer-b1766619.html 2. Pfizer. Andover, MA Site Statistics. https://www.pfizer.com/andover-massachusetts
Comp_105	Moderna	Cambridge, MA, USA	USA	Norwood, Massachusetts	1. COVID-19 (Moderna COVID-19 vaccine)- Manufacturing	Bioprocessing and formulation		Moderna COVID-19 vaccine- RNA	1. Moderna. https://www.modernatx.com/
Comp_106	Lonza	Basel, Switzerland	USA	Portsmouth, New Hampshire	1. COVID-19 (Moderna COVID-19 vaccine)- Manufacturing	Bioprocessing and formulation		Moderna COVID-19 vaccine- RNA	1. Chemical & Engineering News (2020). "Pfizer, Moderna ready vaccine manufacturing networks" https://cen.acs.org/business/outsourcing/Pfizer-Moderna-ready-vaccine-manufacturing/98/i46
Comp_107	Thermo Fisher Scientific	Waltham, MA, USA	USA	Greenville, North Carolina	1. COVID-19 (Moderna COVID-19 vaccine)- Fill & Finish	Fill, Finish and Packaging		Moderna COVID-19 vaccine- RNA	1. Business Wire (2021). "Moderna Announces Agreement with Thermo Fisher Scientific for Fill/Finish Manufacturing of Moderna’s COVID-19 Vaccine" https://www.businesswire.com/news/home/20210601005893/en/Moderna-Announces-Agreement-with-Thermo-Fisher-Scientific-for-FillFinish-Manufacturing-of-Moderna%E2%80%99s-COVID-19-Vaccine
Comp_108	Catalent	Somerset, NJ, USA	USA	Bloomington, IN	1. COVID-19 (Moderna COVID-19 vaccine, J&J Janssen COVID-19 vaccine)- Fill & Finish	Fill, Finish and Packaging		Moderna COVID-19 vaccine- RNA J&J/Janssen COVID-19 vaccine- Viral Vector	1. Catalent (2021). "Catalent Expands Partnership with Johnson & Johnson to Significantly Increase Capacity for Sterile Manufacturing and Packaging of COVID-19 Vaccine in Italy" https://www.catalent.com/catalent-news/catalent-expands-partnership-with-johnson-johnson-to-significantly-increase-capacity-for-sterile-manufacturing-and-packaging-of-covid-19-vaccine-in-italy/ 2. BioPharm International (…
Comp_109	Baxter International Inc	Deerfield, IL	USA	Bloomington, IN	1. COVID-19 (Moderna COVID-19 vaccine)- Fill & Finish	Fill, Finish and Packaging		Moderna COVID-19 vaccine- RNA	1. Baxter (2021). "Baxter BioPharma Solutions and Moderna Announce Agreement for Fill/Finish Manufacturing of the Moderna COVID-19 Vaccine in the U.S." https://www.baxter.com/baxter-newsroom/baxter-biopharma-solutions-and-moderna-announce-agreement-fillfinish-manufacturing
Comp_110	Emergent BioSolutions	Gaithersburg, Maryland	USA	Baltimore, MD	1. COVID-19 (J&J Janssen COVID-19 vaccine)- Manufacture	Bioprocessing and formulation		J&J/Janssen COVID-19 vaccine- Viral Vector	1. Fierce Pharma (2021). "Johnson & Johnson vaccine partner Emergent still lacks FDA's manufacturing green light" https://www.fiercepharma.com/manufacturing/j-j-covid-19-vaccine-partner-emergent-could-soon-win-fda-manufacturing-nod-reports
Comp_111	Merck (MSD)	Kenilworth, NJ	USA		1. COVID-19 (J&J Janssen COVID-19 vaccine)- Manufacture and Fill & Finish 2. BCG Vaccine 3. Ebola Vaccine (Erbevo) 4. HPV (Gardasil) 5. MMR Vaccine + Varicella (Proquad) 6. Haemophilus b vaccine (Liquid Pedvax HIB) 7. Pneumococcal Vaccine (Pneumovax) 8. Hep B (Recombivax) 9. Rotavirus (RotaTeq) 10. BCG (Tice BCG) 11. Hep A (Vaqta) 12. Varicella (Varivax)	1. Bioprocessing and formulation, 2. Fill, Finish and Packaging	Rotavirus, Varicella	J&J/Janssen COVID-19 vaccine- Viral Vector BCG Vaccine- Live attenuated Erbevo - Viral Vector Proquad - Live attenuated Gardasil - VLP Pedvax HIB - Conjugate Subunit Pneumovax - Polysaccharide Subunit Recombivax - Recombinant Protein RotaTeq - Live attenuated Vaqta - Inactivated Varivax - Live attenuated	1. Washington Post (2021). "Merck will help make Johnson & Johnson coronavirus vaccine as rivals team up to help Biden accelerate shots" https://www.washingtonpost.com/health/2021/03/02/merck-johnson-and-johnson-covid-vaccine-partnership/ 2. Merck. Products List. https://www.merck.com/products/ 3. Rey-Jurado E, Tapia F, Muñoz-Durango N, Lay MK, Carreño LJ, Riedel CA, Bueno SM, Genzel Y, Kalergis …
Comp_112	Institute of Vaccines and Biological Medical	Nha Trang	Vietnam	Nha Trang	Influenza Vaccine Unable to figure out which stage of manufacturing	Unclear		IVACFLU-S - Inactivated, split virion	1. PATH (2019). "Vietnam-produced seasonal influenza vaccine licensed for production and use" https://www.path.org/media-center/vietnam-produced-seasonal-influenza-vaccine-licensed-production-and-use/ 2. PATH (2018). "A decade of development: What does it take to build an influenza vaccine from scratch?" https://www.path.org/articles/decade-development-what-does-it-take-build-influenza-vaccine-sc…
Comp_113	Vabiotech	Hanoi, Vietnam	Vietnam	Hanoi	Hepatitis B, Hepatitis A, Japanese Encephalitis, Oral cholera COVID-19 (Sputnik V)- Fill & Finish	Fill, Finish and Packaging		Sputnik V- Viral Vector	1. Vabiotech. About Us. https://www.vabiotech.com.vn/about-us/?lang=en 2. Reuters (2021). "Vietnam's Vabiotech to start commercial production of Sputnik V vaccine" https://www.reuters.com/world/asia-pacific/vietnams-vabiotech-start-commercial-production-sputnik-v-vaccine-2021-09-24/ 3. Reuters (2021). "Vietnam produces first batch of Russian COVID-19 vaccine" https://www.reuters.com/world/asia-pa…
Comp_114	Chumakov Federal Scientific Center for Research and Development of Immune-and-Biological Products of Russian Academy of Sciences	Moscow, Russia	Russia		Yellow Fever, live attenuated freeze-dried Bi-Vac Polio (Oral Poliomyelitis Vaccine) Tick-Born Encephalitis Vaccine Rabies Vaccine	1. Bioprocessing and formulation, 2. Fill, Finish and Packaging	Yellow Fever vaccine	Chumakov Federal Scientific Center- Yellow Fever Vaccine - Live attenuated	1. Tass - Russian News Agency. "Chumakov Center to discuss with WHO yellow fever vaccine supplies, CoviVac approval" https://tass.com/science/1402009?utm_source=google.com&utm_medium=organic&utm_campaign=google.com&utm_referrer=google.com 2. WHO. "Prequalification Team Inspection services WHO PUBLIC INSPECTION REPORT of the Vaccine manufacturer" https://extranet.who.int/pqweb/sites/default/files/…
Comp_115	Seqirus	Maidenhead, UK	Canada	Montreal, Québec	Influenza (Agriflu)	Fill, Finish and Packaging	Influenza Vaccine	Agriflu - Inactivated	1. Seqirus. About Us. https://www.seqirus.ca/our-company 2. Seqirus Canada. Product Monograph Agriflu. https://www.seqirus.ca/-/media/seqirus-canada/docs-en/2019-agriflu-product-monograph-19aug2019.pdf 3. BioSpace (2019). "Seqirus announces Health Canada approval of first cell-based seasonal influenza vaccine" https://www.biospace.com/article/releases/seqirus-announces-health-canada-approval-of-f…
Comp_116	Seqirus	Maidenhead, UK	USA	Summit, Kankakee, Holly Springs	Afluria®, Afluria® Quadrivalent, Fluvirin	1. Bioprocessing and formulation, 2. Fill, Finish and Packaging	Influenza Vaccine	Afluria Quadrivalent Influenza Vaccine - Inactivated	1. Seqirus. Global Manufacturing Network. https://www.seqirus.com/manufacturing/global-manufacturing-network 2. WHO Prequalified Vaccines. https://extranet.who.int/pqweb/vaccines/prequalified-vaccines
Comp_117	Japan BCG Laboratory	Tokyo, Japan	Japan	Kiyose-shi, Tokyo	BCG (Bacillus Calmette Guérin) vaccine (BCG Freeze Dried Glutamate vaccine)	1. Bioprocessing and formulation, 2. Fill, Finish and Packaging	BCG Vaccine	BCG vaccine - Live attenuated	1. Japan BCG Laboratory. https://www.bcg.gr.jp/en/aboutus/ 2. WHO. "Prequalification Team Inspection Services WHO PUBLIC INSPECTION REPORT of the Vaccine Manufacturer" https://extranet.who.int/pqweb/sites/default/files/WHOPIR_JapanBCG-Lab15-17May2019.pdf
Comp_118	Panacea Biotech	New Delhi, India	India		EasySix (Purified Diphtheria Toxoid, Purified Tetanus Toxoid, Whole cell Pertussis, Recombinant Hepatitis B, Haemophilus, influenzae Type b Conjugate, Inactivated Poliomyelitis Trivalent Vaccine) EasyFour TT (Diphtheria Tetanus Pertussis (Whole Cell), Haemophilus Influenzae type b conjugated vaccine (Adsorbed) IP) EasyFive TT (Diphtheria, Tetanus, Pertussis (Whole Cell), Haemophilus Influenzae ty…	1. Bioprocessing and formulation, 2. Fill, Finish and Packaging	Polio Vaccine, Diphtheria-Tetanus-Pertussis	Easy Six - Toxoid, Acecullar/Subunit, Inactivated, Conjugate	1. Panacea Biotech. Products. https://www.panaceabiotec.com/en/products/product-list 2. WHO Prequalified Vaccines. https://extranet.who.int/pqweb/vaccines/prequalified-vaccines
Comp_119	Xiamen Innovax Biotech Co. Ltd.	Xiamen, China	China		Human Papillomavirus (Bivalent)- Cecolin® Hepatitis E Vaccine - Hecolin	Unclear	HPV Vaccine	Cecolin - Virus-like particle Hecolin - Virus-like particle	1. Innovax. https://www.ystwt.cn/category/innovax/ 2. WHO Prequalified Vaccines. https://extranet.who.int/pqweb/vaccines/prequalified-vaccines
Comp_120	Seqirus	Maidenhead, UK	Germany	Marburg, Hessen	Influenza (Celtura)	1. Bioprocessing and formulation, 2. Fill, Finish and Packaging	Influenza Vaccine	Celtura - Inactivated	1. Seqirus. Global Manufacturing Network. https://www.seqirus.com/manufacturing/global-manufacturing-network 2. WHO Prequalified Vaccines. https://extranet.who.int/pqweb/vaccines/prequalified-vaccines
Comp_121	VALNEVA Sweden AB	Solna, Sweden	Sweden	Solna	Japenese Encephalitis (Ixiaro) Cholera (Dukoral)	Bioprocessing and formulation, Unclear		Ixiaro - Inactivated Dukoral - Inactivated	1. Valneva. Manufacturing and Services. https://valneva.com/products/manufacturing-services/
Comp_122	LG Chem Ltd	Seoul, South Korea	South Korea	Osong	Diphtheria, tetanus, pertussis, hepatitis B and Haemophilus influenzae type b - Eupenta Hepatitis B virus- EuVaxB Polio Vaccine - Eupolio	Unclear, Bioprocessing and formulation	Hep B, "Diphtheria, Tetanus, Pertussis, Hepatitis B and Haemophilus influenzae type b Conjugate Vaccine", Polio Vaccine	Eupenta - Toxoid, Acecullar/Subunit, protein subunit, Conjugate EuVaxB - rDNA Eupolio - Inactivated	1. LG Chem. https://www.lgchem.com/main/index 2. WHO Prequalified Vaccines. https://extranet.who.int/pqweb/vaccines/prequalified-vaccines
Comp_123	GC Pharma [Green Cross Corporation]	Yongin, South Korea	South Korea	Hwasun, Eumseong, Ochang	Influenza- GCFlu, GCFlu Quadrivalent, Green FluS	1. Bioprocessing and formulation, 2. Fill, Finish and Packaging	Influenza Vaccine	GCFlu - Inactivated, split virion	1. GC Biopharma. http://www.globalgreencross.com/eng/product/list.do 2. WHO Prequalified Vaccines. https://extranet.who.int/pqweb/vaccines/prequalified-vaccines
Comp_124	Il Yang Pharmaceutical		South Korea		Influenza (IL-YANG FLU Vaccine INJ.)		Influenza Vaccine	IL-YANG FLU Vaccine INJ. - Inactivated	1. IL-YANG Pharm. https://www.ilyang.co.kr/english/main.asp 2. WHO Prequalified Vaccines. https://extranet.who.int/pqweb/vaccines/prequalified-vaccines
Comp_125	Government Pharmaceutical Organization-Merieuk Biological Products Co.,LTD.		Thailand		Japanese Encephalitis Vaccine (Imojev)	Unclear	Japanese Encephalitis	Imojev - Live attenuated	1. Biotech Thailand. GPO-MERIEUX BIOLOGICALS CO LTD. https://www.biotechthailand.com/company/details/90020240/gpo-merieux-biologicals-co-ltd-gpo-mbp 2. WHO Prequalified Vaccines. https://extranet.who.int/pqweb/vaccines/prequalified-vaccines
Comp_126	Hualan Biological Bacterin Inc	Xinxiang, China	China		Influenza Vaccine (Split virion, inactivated)	Unclear	Influenza Vaccine	Hualan Biological Bacterin Influenza vaccine - Inactivated, split virion	1. WHO Prequalified Vaccines. https://extranet.who.int/pqweb/vaccines/prequalified-vaccines
Comp_127	Chengdu Institute of Biological Products Co.,Ltd	Chengdu, China	China		Japanese Encephalitis Vaccine Live (SA14-14-2)	Unclear	Japanese Encephalitis	Chengdu Institute of Biological Products JE Vaccine - Live attenuated	1. Bloomberg. Chengdu Institute of Biological Products Co Ltd. https://www.bloomberg.com/profile/company/TUAKEZ:CH 2. WHO Prequalified Vaccines. https://extranet.who.int/pqweb/vaccines/prequalified-vaccines
Comp_128	Chiron Behring Vaccines Private Ltd.	Ankleshwar, India	India		Rabies vaccine (Rabipur)	Bioprocessing and formulation, Unclear	Rabies	Rabipur - Inactivated	1. Bloomberg. Chiron Behring Vaccines Pvt Ltd. https://www.bloomberg.com/profile/company/5561165Z:IN 2. WHO Prequalified Vaccines. https://extranet.who.int/pqweb/vaccines/prequalified-vaccines
Comp_129	SK Bioscience Co., Ltd.	Gyeonggi-do, South Korea	South Korea		Influenza (SKYCellflu) Varicella (SKYVaricella Inj)	1. Bioprocessing and formulation, 2. Fill, Finish and Packaging	Influenza Vaccine, Varicella	SKYCellflu - Inactivated SKYVaricella - Live attenuated	1. SK Bioscience. https://www.skbioscience.co.kr/en/main 2. WHO Prequalified Vaccines. https://extranet.who.int/pqweb/vaccines/prequalified-vaccines
Comp_130	Abbott Biologicals B.V.	Weesp, Netherlands	Netherlands		Influenza (Serinflu)	Unclear	Influenza Vaccine	Serinflu - Influenza	1. Dun & Bradstreet. Abbott Biologicals B.V. https://www.dnb.com/business-directory/company-profiles.abbott_biologicals_bv.19ff60693ea767477b78e86c6c37fa9f.html 2. WHO Prequalified Vaccines. https://extranet.who.int/pqweb/vaccines/prequalified-vaccines
Comp_131	Sanofi Healthcare India Private Limited	Paris, France	India	Goa, Hyderabad	Tetanus Toxoid, Reduced Diphtheria Toxoid And Acellular Pertussis Vaccine Adsorbed (Adacel) Inactivated Hepatitis A vaccine, Adsorbed I.P (Avaxim) Quadrivalent Inactivated Influenza Vaccine (Split Virion) (FluQuadri®) Diphtheria, Tetanus, Pertussis (acellular, component), Hepatitis B (rDNA), Poliomyelitis (inactivated) and Haemophilus influenzae type b conjugate vaccine (adsorbed) (Hexaxim®) Poli…	1. Bioprocessing and formulation, 2. Fill, Finish and Packaging	Diphtheria, Tetanus, Pertussis, Hepatitis B and Haemophilus influenzae type b Conjugate Vaccine", Polio Vaccine, Tetanus toxoid, Cholera	Adacel - Toxoid, Acecullar/Subunit Avaxim - Inactivated FluQuadri - Inactivated, split virion Imovax - Inactivated ShanChol - Inactivated Shan IPV - Inactivated	1. Sanofi India. Vaccines. https://www.sanofi.in/en/science-and-innovation/vaccine-products 2. WHO Prequalified Vaccines. https://extranet.who.int/pqweb/vaccines/prequalified-vaccines
Comp_132	Cadila Health Care Ltd (now Zydus Lifesciences)	Ahmedabad, India	India	Ahmedabad	Rabies (VaxiRab N)	Bioprocessing and formulation	Rabies	VaxiRab N - Inactivated	1. Cadila Pharma. https://www.cadilapharma.com/ 2. WHO Prequalified Vaccines. https://extranet.who.int/pqweb/vaccines/prequalified-vaccines
Comp_133	Janssen Pharmaceuticals (Parent organization - J&J)	Beerse, Belgium	Netherlands	Leiden	Janssen Ad26.COV2.S vaccine- Bioprocess and Formulation	Bioprocessing and formulation			1. Johnson & Johnson (2021). "From Lab to Vaccine Vial: The Historic Manufacturing Journey of Johnson & Johnson's Janssen COVID-19 Vaccine" https://www.jnj.com/innovation/making-johnson-johnson-janssen-covid-19-vaccine
